# Supplementary material for: Influencing factors of HCV testing willingness among men who have sex with men in China: A structural equation modeling analysis
Source: PLoS One. 2025 Apr 3;20(4):e0321469. doi: 10.1371/journal.pone.0321469 (PMC11967942; doi:10.1371/journal.pone.0321469)
Supplement: S1 File — (XLSX) [file pone.0321469.s001.xlsx]

## Sheet: hcv_data_已分类
	age	hcv_willing	hcv_probabi	psu1	psu2	psu3	pse1	pse2	pse3	pbe1	pbe2	pbe3	pbe4	pbe5	pbe6	pba1	pba2	pba3	pba4	se1	se2	se3	se4	se5
1	33	5	3	2	3	4	4	4	4	5	5	5	5	5	5	2	2	2	3	4	4	4	4	4
2	29	4	3	2	2	2	3	4	4	4	4	4	4	3	4	2	3	3	4	4	3	3	4	3
3	23	4	5	3	4	5	3	3	5	3	5	3	3	5	4	3	5	3	4	3	4	3	4	3
4	28	5	2	2	2	1	5	5	5	5	5	5	5	5	5	3	3	2	4	4	5	5	4	5
5	24	4	3	2	2	2	3	4	5	4	3	3	4	4	4	3	3	4	4	3	2	3	3	4
6	26	5	5	4	5	5	4	5	5	5	5	5	5	5	5	2	1	1	2	5	5	5	5	5
7	23	5	3	1	4	4	5	4	5	5	4	5	5	5	5	3	3	2	3	5	5	5	5	5
8	21	5	5	1	5	2	5	5	5	5	5	5	5	5	5	1	1	1	1	5	5	5	5	5
9	26	5	5	2	4	5	3	5	5	5	5	5	5	4	4	3	2	2	3	4	4	4	4	5
10	30	4	4	3	4	5	4	5	5	5	5	5	5	5	5	4	2	2	3	2	4	4	4	5
11	23	5	5	2	3	1	4	3	5	3	4	1	4	4	5	3	4	1	2	4	5	4	4	5
12	26	4	4	2	4	2	5	4	4	4	4	5	4	4	5	2	2	1	3	4	5	4	4	4
13	25	5	4	3	3	3	4	4	4	5	5	5	5	5	5	2	3	2	3	3	2	4	4	4
14	27	4	4	2	3	1	4	5	4	5	5	5	5	5	5	2	1	2	2	5	4	5	5	4
15	19	2	2	2	2	2	4	4	4	2	2	1	2	2	1	4	5	5	5	2	2	1	2	2
16	21	4	3	2	2	1	2	1	2	1	2	1	2	2	1	2	3	4	3	3	4	3	4	2
17	30	4	4	4	5	3	2	2	3	2	3	2	2	3	3	2	2	3	3	2	2	3	2	2
18	25	3	4	4	4	5	4	5	4	4	4	5	4	4	5	4	5	5	4	3	3	4	5	4
19	20	5	4	3	3	4	3	3	4	4	3	4	3	4	3	3	4	3	4	4	3	2	4	5
20	32	4	4	2	4	4	4	4	5	4	5	4	5	5	5	2	1	1	2	4	5	4	5	4
21	23	5	4	3	3	3	5	5	5	4	5	5	5	4	5	1	2	1	1	4	5	5	5	4
22	21	5	5	2	4	3	5	5	5	5	5	5	5	5	5	5	3	2	3	5	4	5	5	5
23	23	4	3	4	4	3	4	3	4	5	4	4	4	3	5	3	3	3	4	4	4	3	5	5
24	21	4	4	3	2	3	4	4	5	4	5	5	5	5	5	2	4	2	1	4	5	5	5	5
25	26	3	3	3	3	2	4	3	2	4	4	4	4	4	4	3	3	4	3	3	4	3	4	3
26	24	4	4	4	4	4	5	4	5	4	5	4	4	5	4	4	3	3	4	3	3	5	4	4
27	27	5	4	3	4	4	5	4	5	5	5	4	5	5	5	3	4	3	4	4	5	4	4	5
28	23	4	3	3	2	3	3	3	5	3	3	5	4	4	3	4	4	3	5	3	4	4	5	3
29	30	4	3	4	3	4	5	5	5	5	5	5	5	5	5	2	2	3	4	2	3	4	4	4
30	25	5	3	2	3	3	3	3	3	5	5	5	4	4	4	3	3	2	2	5	5	5	5	5
31	25	4	3	2	4	4	4	4	4	4	4	4	3	3	4	3	4	4	3	3	2	4	2	4
32	24	5	5	1	1	2	4	4	5	5	4	5	4	5	5	3	2	3	4	5	4	3	4	4
33	19	4	5	1	1	1	5	5	5	5	5	5	5	5	5	2	1	2	1	5	5	5	5	5
34	21	5	5	2	5	5	5	5	4	5	4	5	4	4	5	1	2	1	3	5	3	5	3	4
35	39	5	3	5	5	2	5	5	5	5	5	4	5	5	5	5	3	2	3	3	5	4	4	5
36	21	5	5	2	1	2	4	5	4	4	4	5	4	4	5	4	2	2	3	3	3	4	4	4
37	26	4	4	2	3	5	3	3	5	4	5	4	4	3	4	3	5	4	2	3	5	4	3	4
38	28	3	3	3	3	4	5	5	4	4	5	4	5	4	5	3	2	4	3	3	4	5	4	5
39	31	5	3	3	3	2	5	5	5	5	5	5	5	5	5	3	2	1	1	3	5	5	5	5
40	27	5	4	4	3	5	4	4	5	3	5	4	4	5	4	2	4	2	3	4	5	4	5	4
41	31	4	5	3	4	1	5	4	5	4	5	4	4	4	5	2	3	2	3	4	5	4	4	4
42	29	4	3	2	3	3	4	5	5	4	4	4	5	5	4	2	2	2	3	3	4	4	4	5
43	25	5	3	2	2	4	3	3	2	4	3	2	4	4	3	3	3	4	5	4	3	3	2	4
44	23	5	5	2	2	4	3	4	4	4	4	5	4	4	5	5	4	4	4	2	2	2	1	2
45	28	4	4	1	1	2	3	4	4	4	4	4	3	4	4	3	3	2	2	3	4	4	4	4
46	26	5	4	1	3	1	1	5	5	5	5	4	5	4	4	4	1	4	4	4	5	4	4	5
47	20	5	4	4	4	4	4	4	5	3	4	4	5	5	3	4	5	2	4	3	3	4	4	3
48	22	5	3	5	5	5	4	5	4	5	4	5	5	4	4	4	5	3	5	3	4	5	3	4
49	21	4	4	4	4	5	4	5	5	4	5	5	5	4	5	1	1	1	3	2	1	1	1	2
50	32	5	4	3	3	3	4	5	4	5	5	4	5	4	5	2	1	1	1	5	4	5	5	5
51	18	2	1	2	2	4	2	3	4	1	3	1	3	4	2	3	4	2	4	1	2	3	4	2
52	28	3	4	2	4	5	3	3	5	2	2	5	3	4	3	3	5	3	4	2	5	3	4	3
53	24	5	2	4	4	4	4	4	5	4	5	4	5	5	4	3	4	4	5	5	3	4	4	4
54	19	3	3	2	2	3	4	4	5	4	5	4	4	4	5	3	4	3	3	3	3	4	3	4
55	23	5	4	3	5	3	5	3	5	4	5	5	5	4	5	3	2	2	2	3	4	4	5	4
56	26	4	4	2	5	4	4	5	5	4	5	5	5	5	5	1	3	2	2	3	4	5	5	5
57	23	5	5	2	2	4	5	5	5	5	5	5	5	5	5	3	4	1	4	3	2	3	5	4
58	24	5	3	4	5	4	4	4	3	4	5	4	4	5	5	4	4	4	5	4	5	3	3	4
59	21	5	4	2	4	4	3	3	5	4	5	4	4	5	4	4	5	4	4	4	4	4	5	5
60	22	5	4	4	4	4	4	4	5	5	5	5	5	5	5	2	2	1	4	5	5	5	5	5
61	23	5	5	4	4	5	5	5	5	5	4	5	4	5	4	5	4	2	5	5	3	4	4	4
62	30	5	5	3	4	4	5	5	5	5	5	5	4	5	5	3	3	4	4	1	3	4	5	5
63	22	5	3	1	5	1	5	4	5	4	5	4	4	4	5	2	2	1	1	5	4	4	4	5
64	23	5	4	1	2	2	5	5	5	4	5	5	5	4	5	1	1	1	3	4	5	4	3	5
65	25	5	4	1	1	1	1	2	2	5	5	4	4	5	5	1	1	1	2	4	4	5	4	5
66	26	5	4	4	4	5	5	5	5	5	5	5	5	5	5	1	1	1	1	5	4	4	4	4
67	25	5	4	3	3	2	4	5	4	4	5	4	4	5	4	2	2	2	2	4	5	4	4	5
68	19	5	5	5	5	5	4	3	4	5	4	3	3	5	5	5	4	3	2	5	4	3	2	1
69	25	4	4	3	4	2	4	5	4	5	4	4	5	4	4	2	3	2	3	4	5	4	4	5
70	27	5	5	3	4	2	4	4	4	5	4	4	4	4	4	4	3	2	2	3	3	5	4	3
71	28	5	5	3	5	3	4	5	4	5	4	5	5	4	5	1	2	1	3	5	4	5	5	4
72	23	5	5	1	4	2	5	5	5	5	5	5	5	5	5	2	1	1	2	4	4	5	5	5
73	24	3	5	3	5	2	3	3	3	4	3	4	3	4	3	3	4	2	3	3	4	3	3	3
74	25	4	4	4	5	3	3	4	2	2	4	2	3	2	4	2	4	2	3	2	4	2	3	3
75	26	5	5	1	4	2	5	5	5	5	5	5	5	5	5	3	1	1	3	4	2	3	3	3
76	32	5	4	2	5	2	4	5	5	5	5	4	4	3	3	5	3	3	4	5	4	4	3	4
77	23	3	3	3	2	3	4	4	4	2	4	2	4	2	2	2	4	2	1	1	4	2	2	4
78	36	5	5	2	5	2	4	5	5	5	5	5	5	5	5	2	3	2	3	4	4	5	5	5
79	29	4	2	2	2	2	1	2	2	4	4	4	4	4	4	4	3	4	4	4	4	5	4	3
80	22	5	5	1	5	2	5	5	5	5	5	5	5	5	5	2	2	3	2	4	4	4	4	4
81	22	5	5	1	4	2	5	4	5	4	5	5	4	5	5	1	2	1	1	5	5	4	5	5
82	20	4	4	3	3	4	5	4	5	4	5	5	4	5	4	3	4	2	2	3	3	3	4	3
83	25	4	5	5	5	5	4	3	4	3	4	4	4	5	4	5	4	5	4	4	5	4	5	4
84	24	5	4	2	5	2	5	4	5	4	5	5	4	5	5	2	2	1	2	4	4	5	5	5
85	35	5	2	1	4	3	4	4	4	4	5	4	4	5	4	4	4	5	4	4	5	4	5	5
86	22	5	3	2	3	3	2	4	1	2	4	3	2	3	3	2	3	2	4	5	3	2	4	1
87	29	5	5	1	1	3	4	4	4	5	4	4	4	5	5	5	3	4	5	4	2	2	2	4
88	25	5	5	5	5	3	4	3	4	3	4	3	4	3	4	4	3	3	4	4	4	4	5	4
89	26	4	4	2	2	1	4	4	4	4	4	4	4	4	3	2	2	3	3	4	4	3	3	3
90	25	2	2	3	4	5	4	4	4	4	4	4	3	4	4	4	5	5	4	3	2	2	2	2
91	29	4	4	2	2	2	4	5	5	4	4	4	4	4	4	3	3	2	4	3	2	3	3	3
92	32	4	3	3	3	4	5	4	4	4	3	4	4	5	4	4	3	5	3	3	3	3	3	2
93	26	3	4	1	1	5	5	5	5	5	5	5	5	5	5	3	3	4	4	3	4	5	5	4
94	29	4	3	2	2	5	3	3	5	3	5	3	4	5	3	4	5	3	4	2	5	2	3	4
95	22	5	4	3	4	5	4	4	3	4	5	4	5	4	4	2	1	2	2	3	4	5	4	3
96	23	5	5	4	5	5	5	4	5	5	4	5	5	5	4	2	3	2	3	5	4	5	5	4
97	19	5	3	3	3	4	5	5	4	5	5	3	4	4	3	5	3	4	5	5	5	5	5	3
98	29	5	5	3	4	4	4	4	5	4	5	4	5	4	5	4	4	2	4	4	4	5	4	4
99	25	5	4	4	4	3	4	2	4	3	2	4	2	3	3	4	3	2	4	4	3	2	4	2
100	25	4	4	3	4	4	4	4	4	4	4	4	5	4	4	2	3	3	3	4	4	4	4	4
101	30	5	4	4	4	3	5	5	5	5	5	4	5	5	5	3	4	2	3	4	5	5	5	5
102	27	5	5	3	4	4	4	5	5	5	5	5	5	5	5	1	1	1	1	5	5	5	5	5
103	23	5	4	3	3	4	5	5	5	4	4	5	5	5	5	3	4	3	4	4	4	5	5	4
104	26	5	4	2	3	4	4	4	3	5	4	4	4	4	4	3	3	2	3	4	3	4	4	4
105	25	5	3	3	4	5	4	4	5	4	5	4	5	5	5	2	1	2	2	4	5	4	5	4
106	21	5	4	1	3	2	4	4	4	4	4	4	4	4	4	2	2	2	2	4	5	5	5	5
107	25	5	3	3	5	4	5	5	5	5	5	5	5	5	5	4	3	4	2	5	4	4	4	4
108	21	5	3	3	5	3	3	5	5	5	5	5	5	5	5	5	3	1	3	5	3	5	5	5
109	40	4	3	2	4	3	4	4	2	4	4	4	4	4	4	4	2	3	3	4	3	3	3	4
110	26	5	4	3	4	4	5	5	5	5	5	5	5	5	5	2	5	4	3	5	3	5	5	5
111	23	5	3	3	3	3	3	3	3	3	3	3	3	3	3	3	3	4	3	3	4	4	4	4
112	25	5	5	2	3	2	2	3	3	4	5	4	4	4	4	2	2	3	3	4	4	3	4	5
113	28	5	3	2	2	2	5	5	5	5	4	5	5	5	5	5	3	5	3	5	4	5	4	4
114	30	5	4	4	5	3	4	5	4	5	5	4	4	5	5	1	2	2	1	5	5	5	4	4
115	19	5	3	2	5	4	4	5	5	5	4	4	4	5	5	5	4	2	5	3	3	3	5	5
116	25	5	5	3	5	2	5	5	4	5	4	5	4	5	5	1	4	2	3	4	5	4	5	5
117	20	5	5	3	4	5	5	5	5	4	5	4	5	5	5	5	4	3	5	3	4	5	5	4
118	24	5	4	2	1	2	4	2	2	2	1	1	2	2	2	4	5	5	4	4	5	4	4	5
119	22	5	5	1	1	2	4	4	4	4	5	4	5	4	4	2	2	2	2	4	4	4	5	4
120	26	2	2	2	3	1	3	2	3	4	3	4	4	5	4	2	3	2	3	3	2	2	3	2
121	26	4	4	4	4	4	3	4	3	4	3	4	4	5	4	4	3	3	2	4	4	4	4	4
122	28	4	4	3	4	3	4	5	4	4	5	4	5	4	5	2	1	2	1	4	5	5	4	3
123	18	5	5	3	5	4	5	5	5	5	5	5	5	5	5	4	4	3	4	5	5	5	5	5
124	22	4	4	2	3	1	3	3	3	2	3	2	2	3	2	3	3	3	3	3	3	3	3	3
125	26	4	4	3	2	3	4	5	5	4	5	5	4	5	4	4	4	3	4	3	4	4	4	4
126	36	5	5	2	4	2	5	5	5	5	5	5	5	5	5	2	2	2	5	5	4	5	5	5
127	29	5	5	5	5	4	5	5	5	5	5	5	5	5	5	1	1	1	1	5	5	5	5	5
128	23	5	5	1	5	4	5	5	5	5	5	5	5	5	5	3	4	1	1	3	5	5	5	5
129	23	5	2	2	4	2	5	5	5	5	5	5	5	5	4	5	3	5	3	4	2	4	3	4
130	33	5	4	3	3	3	4	4	5	4	5	4	5	5	4	2	1	1	2	4	5	4	4	5
131	35	5	4	3	3	3	4	4	4	5	4	5	4	4	5	1	2	2	3	5	5	5	4	5
132	25	5	5	2	2	2	5	5	5	5	5	5	5	5	5	2	1	1	2	5	5	5	5	5
133	25	5	4	3	3	4	5	5	5	5	4	4	3	3	4	4	4	3	3	3	2	3	3	3
134	25	4	3	2	3	3	5	4	3	5	5	5	5	5	5	4	2	4	4	3	2	4	3	3
135	27	5	5	2	2	1	5	5	5	5	4	5	5	5	5	3	4	5	5	4	3	4	5	4
136	25	4	5	3	3	3	5	5	5	5	5	5	5	5	5	4	3	2	2	4	3	4	4	5
137	28	5	4	3	4	4	5	5	5	5	4	4	5	5	5	1	1	1	2	4	5	4	4	5
138	22	5	4	1	5	2	5	5	5	5	5	5	5	5	5	3	3	3	2	4	5	5	5	5
139	29	5	5	2	5	3	4	4	4	4	5	4	4	5	5	1	2	2	3	4	5	4	4	4
140	35	5	5	2	3	3	4	2	3	4	3	2	3	4	4	4	3	2	2	4	3	4	4	5
141	31	4	5	3	3	4	4	3	4	4	3	4	4	5	4	3	3	4	3	4	3	4	3	3
142	24	5	5	4	4	4	4	4	4	5	5	5	5	5	5	1	1	2	2	5	5	5	5	5
143	26	5	5	3	3	2	5	5	5	5	5	5	5	5	5	2	4	4	3	2	4	4	4	4
144	26	5	5	2	3	2	5	5	4	5	4	5	4	3	4	2	3	1	2	5	5	4	4	5
145	22	5	5	4	5	4	5	5	5	5	5	5	4	5	5	2	3	1	2	5	5	5	5	5
146	25	5	5	4	4	4	5	4	5	4	5	5	4	5	5	2	2	1	3	4	4	3	5	5
147	23	4	4	5	4	3	4	4	3	4	3	4	3	3	3	4	4	3	3	4	4	3	3	4
148	18	4	3	3	4	4	5	3	4	5	5	3	4	5	3	1	3	2	2	4	3	5	5	4
149	23	5	5	5	5	4	5	5	4	5	4	5	5	4	5	5	4	5	3	5	4	5	3	4
150	39	5	5	4	5	5	4	5	5	5	5	4	5	4	3	2	2	3	3	5	5	4	4	5
151	19	5	4	1	2	2	5	5	5	5	5	5	5	5	5	3	2	4	2	3	4	4	4	4
152	32	4	3	2	3	3	3	3	4	3	3	3	2	3	3	3	3	4	4	3	2	3	2	4
153	29	5	3	1	4	3	5	5	5	5	5	5	5	5	5	2	3	3	2	4	3	4	4	4
154	29	4	4	2	2	3	3	3	3	4	3	4	4	3	4	2	2	2	2	4	4	3	3	4
155	28	4	3	1	2	2	4	4	4	4	4	3	3	3	4	4	2	3	2	4	3	3	3	3
156	25	4	4	3	3	3	4	2	3	4	3	3	4	3	3	2	3	4	3	4	3	4	3	2
157	28	4	4	2	3	1	4	4	4	5	4	4	4	5	5	3	3	3	4	3	3	4	4	4
158	25	5	4	3	3	2	4	2	3	4	5	4	4	3	4	3	2	3	3	2	4	3	3	4
159	23	4	4	3	3	4	3	4	4	3	4	3	4	3	2	4	3	4	3	3	4	4	3	4
160	19	5	3	2	1	1	2	4	4	4	4	5	5	4	3	4	3	4	3	4	3	3	4	4
161	27	4	4	3	3	1	3	4	3	4	4	5	4	4	4	1	1	1	1	4	4	5	4	5
162	30	5	3	3	3	3	3	3	3	3	3	3	3	3	3	3	5	2	2	5	5	5	5	5
163	25	4	5	2	2	2	4	4	4	5	5	4	4	4	5	3	2	3	2	2	3	4	4	4
164	28	5	3	4	4	4	5	5	5	5	5	5	5	5	5	3	3	4	4	4	4	4	4	5
165	20	5	4	2	4	4	4	3	4	4	4	5	5	4	4	2	2	2	3	4	5	4	4	4
166	22	4	4	3	3	4	4	4	4	5	5	5	4	4	4	3	5	2	3	5	4	4	4	4
167	20	5	5	5	5	4	3	3	3	3	4	3	4	4	4	4	4	5	4	3	4	5	4	4
168	24	4	3	3	3	3	4	4	4	3	3	3	4	4	4	3	4	2	3	3	3	3	3	4
169	21	4	2	4	3	4	2	4	4	2	4	3	2	3	4	4	2	3	4	2	3	2	4	2
170	30	4	5	4	4	4	2	5	4	2	4	5	4	4	4	3	2	3	4	3	5	3	4	3
171	21	3	2	2	3	3	3	5	5	5	3	3	3	3	3	4	4	4	4	3	3	4	3	5
172	25	5	5	1	1	1	5	5	5	5	5	5	5	5	5	4	3	2	3	3	5	5	5	5
173	27	4	5	3	4	5	4	5	4	4	5	4	5	5	4	2	1	2	1	4	5	4	5	5
174	25	4	3	3	1	3	3	3	3	3	3	2	4	2	4	2	4	2	3	2	3	2	3	4
175	28	3	3	3	3	4	5	5	5	4	4	5	4	4	5	3	4	1	4	3	4	4	4	3
176	32	4	5	4	5	3	4	4	3	3	4	3	3	3	4	3	4	3	3	3	4	3	3	3
177	25	4	3	2	3	1	2	5	4	4	5	4	5	4	5	4	4	2	3	4	2	4	4	4
178	23	5	5	3	4	3	5	4	5	4	5	4	5	4	4	3	5	2	3	4	3	4	4	5
179	28	5	4	3	4	4	4	4	4	4	4	4	4	4	4	3	3	2	3	4	4	4	4	4
180	26	4	4	3	3	2	4	5	5	4	5	4	4	5	5	3	4	2	3	4	5	4	4	3
181	25	4	4	4	4	4	5	4	4	4	5	4	4	4	4	4	5	4	5	4	4	5	4	5
182	25	4	4	3	3	2	4	4	4	4	4	4	4	4	4	4	3	2	3	4	3	4	3	3
183	21	5	4	4	4	5	3	5	4	4	5	4	3	4	5	4	2	3	2	4	5	4	4	3
184	28	3	3	1	1	2	5	4	5	5	3	3	3	4	4	3	3	5	5	3	3	3	3	4
185	21	5	4	3	4	5	5	5	5	5	4	5	4	5	5	2	5	1	3	5	4	5	5	4
186	25	4	4	2	3	2	5	5	5	5	5	5	5	5	5	1	4	1	3	2	2	3	2	4
187	18	5	5	2	2	3	4	4	4	4	4	5	5	4	4	2	5	2	2	4	5	4	4	4
188	29	3	4	3	3	4	4	4	4	3	4	4	3	5	4	4	5	2	3	3	4	4	3	3
189	30	5	3	3	3	3	5	4	4	5	5	5	5	5	5	3	4	3	3	4	4	4	4	4
190	26	5	4	3	4	3	4	3	4	4	4	5	4	5	4	4	3	2	3	4	5	5	4	4
191	24	4	3	2	3	3	3	3	3	4	4	4	4	4	5	3	2	3	2	4	4	4	4	4
192	26	5	5	1	3	2	2	2	2	5	5	5	5	5	5	2	2	2	3	4	4	4	4	4
193	28	4	5	3	3	5	4	5	4	4	5	4	5	5	4	2	1	2	1	4	5	4	5	5
194	23	4	4	2	4	4	5	5	5	4	4	4	5	5	5	4	4	5	5	3	3	4	4	4
195	22	4	3	3	3	3	4	4	4	4	4	4	4	4	4	4	3	3	3	3	3	4	4	3
196	28	5	2	2	4	4	5	5	5	5	4	5	4	4	5	2	4	2	2	4	4	5	4	4
197	23	3	3	3	3	4	4	5	5	4	4	4	4	4	4	5	3	2	3	3	3	4	4	4
198	25	5	5	5	5	5	5	5	5	5	5	5	5	5	5	3	2	1	4	4	3	4	4	4
199	23	5	5	3	3	5	4	3	4	4	3	4	5	3	3	4	3	4	2	5	2	4	3	5
200	22	5	5	2	3	3	4	2	3	2	4	2	3	4	2	2	4	3	2	2	4	3	4	3
201	20	5	3	2	2	3	5	5	4	5	5	5	4	5	4	2	3	4	2	5	4	4	5	4
202	28	5	4	3	3	3	3	5	4	4	3	4	3	3	4	2	2	1	3	3	2	4	4	3
203	32	3	3	3	3	4	4	3	3	5	4	4	3	3	3	5	4	4	3	5	4	4	3	3
204	25	5	4	2	4	4	3	3	4	4	4	3	4	3	4	3	4	3	4	3	4	3	4	3
205	25	5	4	4	4	5	5	4	4	3	4	3	4	5	4	5	4	2	1	4	5	5	4	5
206	26	5	5	1	2	4	5	5	3	4	5	4	5	4	5	2	3	2	3	3	4	5	3	4
207	20	4	3	3	3	2	4	4	5	5	4	4	4	5	4	3	3	2	2	3	4	4	5	5
208	25	4	4	4	4	4	4	5	5	4	4	5	4	4	4	4	3	2	2	3	4	4	4	4
209	25	4	5	3	4	4	5	4	5	4	4	5	4	4	4	3	3	4	3	4	3	4	4	4
210	22	4	3	2	3	3	4	3	4	4	4	3	4	4	3	4	3	2	4	3	4	4	2	2
211	23	5	5	2	2	4	5	5	5	5	5	5	5	5	5	2	2	1	1	5	5	5	5	5
212	23	5	3	3	4	4	5	5	5	5	4	4	4	5	5	2	4	1	2	4	4	4	4	4
213	28	5	4	4	5	4	4	4	5	5	5	4	4	5	5	5	4	5	5	5	4	5	5	5
214	20	4	4	2	4	4	4	4	4	4	4	4	4	4	4	2	3	2	2	3	4	4	4	4
215	21	4	4	1	1	1	5	5	5	5	5	5	5	5	5	3	3	2	3	4	4	5	4	5
216	20	4	5	4	4	3	3	5	5	5	5	5	5	5	5	3	3	2	3	3	3	4	3	3
217	25	5	5	3	4	5	5	5	5	5	5	5	5	5	5	1	2	1	3	4	5	5	5	5
218	28	5	5	5	5	5	4	5	4	5	4	5	4	5	5	2	3	2	1	5	4	4	5	4
219	25	5	4	4	3	4	4	5	5	5	4	4	5	5	5	4	4	3	4	5	4	4	5	5
220	26	4	4	1	4	2	5	5	5	5	5	5	5	5	5	5	5	2	5	3	4	4	4	5
221	20	5	3	3	4	4	5	5	4	4	5	4	5	5	4	1	2	2	1	4	5	4	4	5
222	22	5	5	3	5	5	5	5	4	4	4	5	4	3	5	5	1	5	5	4	2	1	2	2
223	25	4	3	2	3	2	3	4	2	2	4	3	4	4	3	3	2	4	3	2	4	3	2	3
224	25	5	4	3	3	4	2	2	1	4	3	4	4	5	4	2	3	2	3	3	2	2	2	1
225	27	4	5	3	5	4	4	4	4	4	5	5	5	4	4	4	4	4	4	4	2	4	4	4
226	28	5	5	3	3	2	5	5	5	4	5	5	5	5	5	4	2	2	2	4	4	5	5	5
227	24	5	5	5	5	4	5	5	4	5	4	5	4	5	5	4	5	2	3	5	3	5	3	5
228	23	4	3	2	2	2	4	4	4	4	5	4	5	4	4	4	5	2	3	4	5	4	5	5
229	24	3	4	4	4	3	4	5	4	4	5	5	4	5	4	4	3	3	4	4	4	5	4	4
230	24	5	3	1	1	1	5	5	5	5	5	5	5	5	5	1	3	1	3	5	5	5	5	5
231	20	5	4	3	1	2	4	4	4	4	4	4	4	4	4	2	2	2	2	4	4	4	4	4
232	38	5	4	4	4	5	5	4	4	4	5	5	5	5	4	3	2	2	4	4	4	4	4	4
233	28	4	3	4	5	5	4	2	2	4	2	2	2	4	3	4	5	2	2	4	5	3	2	2
234	20	5	4	3	4	5	5	4	4	4	5	4	4	5	4	3	3	4	3	3	4	4	3	3
235	25	5	5	3	3	4	5	5	5	5	5	5	5	5	5	4	4	3	4	3	5	5	5	5
236	28	4	4	3	4	4	5	5	2	4	4	5	5	4	4	2	3	3	4	3	4	4	4	4
237	25	5	5	2	4	4	3	5	5	5	5	5	5	4	5	2	3	1	1	5	5	4	5	5
238	26	4	3	3	4	4	3	4	5	4	3	5	3	4	4	4	3	4	4	4	3	5	4	3
239	25	5	5	4	4	4	5	5	5	4	4	5	5	5	5	3	3	2	2	4	4	5	4	4
240	23	4	3	1	3	2	5	5	5	5	5	5	5	5	5	3	3	1	3	3	5	5	5	5
241	22	5	3	5	3	4	4	3	4	3	4	3	4	4	4	4	3	4	4	3	4	3	4	3
242	26	4	4	2	3	4	5	5	4	4	4	4	5	5	4	2	3	2	3	3	4	4	4	3
243	23	5	5	2	4	2	5	5	5	5	5	5	5	5	5	2	2	2	2	4	4	5	5	5
244	23	5	5	3	4	4	5	5	5	5	5	4	5	4	5	2	2	1	2	5	5	5	4	4
245	21	5	5	5	5	3	4	4	5	5	4	3	4	5	4	3	5	2	3	4	3	4	5	3
246	28	3	3	3	3	3	4	4	4	4	4	4	4	4	4	4	3	4	4	3	3	3	3	3
247	26	4	4	3	4	4	4	4	4	4	5	4	4	4	5	2	2	1	2	4	4	5	4	4
248	26	4	4	1	3	4	5	5	5	5	5	5	5	5	5	2	3	3	3	4	4	4	4	4
249	22	4	4	3	4	3	4	5	4	4	5	5	4	5	4	2	3	2	3	4	3	4	4	5
250	25	5	5	3	3	3	3	4	4	4	4	4	4	4	5	3	3	2	3	3	3	3	3	4
251	32	4	4	5	4	4	3	4	4	4	4	5	4	4	4	3	4	4	4	4	4	4	3	4
252	25	4	4	3	4	2	3	4	5	4	4	4	5	4	4	2	1	2	2	4	4	4	5	4
253	26	5	4	3	4	3	3	4	4	3	4	4	4	4	4	3	4	2	2	4	4	4	4	4
254	32	5	5	3	4	2	3	4	3	3	4	3	3	4	3	3	3	2	3	3	3	4	3	3
255	27	4	3	2	2	4	4	4	3	4	5	4	4	4	4	3	3	2	2	2	3	3	3	2
256	30	3	3	3	4	4	5	5	4	4	5	5	5	4	4	2	3	3	4	3	4	4	3	3
257	20	4	4	3	3	2	4	4	4	4	4	4	4	4	4	4	3	2	3	3	3	4	4	4
258	29	4	4	2	5	3	4	4	4	4	4	4	4	4	5	3	2	2	2	3	4	4	4	4
259	30	4	3	2	4	4	4	5	4	4	5	4	4	5	5	3	3	2	3	4	3	4	4	4
260	28	4	4	3	4	4	5	4	5	4	5	5	5	5	5	3	2	2	2	4	3	3	3	4
261	21	4	4	3	3	4	5	4	5	4	3	3	4	4	3	3	4	4	4	3	4	4	5	4
262	23	5	5	2	5	2	5	5	5	5	5	5	5	5	5	2	2	2	3	4	5	4	4	4
263	26	5	4	3	5	4	5	4	5	4	5	5	5	4	5	2	3	1	1	5	4	5	5	5
264	31	5	5	4	5	5	5	5	5	5	5	5	5	5	5	2	2	1	1	5	5	5	5	5
265	24	5	4	4	4	4	5	4	3	4	5	5	4	5	5	2	2	1	3	4	4	5	4	4
266	37	5	5	2	2	4	4	4	4	4	4	4	3	4	4	3	2	2	2	4	4	4	3	3
267	23	5	5	3	3	4	3	3	4	4	5	4	3	4	4	4	3	4	3	3	4	3	4	3
268	27	4	3	3	3	5	4	5	4	4	5	4	4	5	4	2	1	2	1	4	5	4	5	4
269	22	5	5	2	3	2	5	3	3	4	3	3	5	3	4	5	4	2	4	3	4	2	4	3
270	23	4	4	3	3	3	4	5	4	3	4	4	3	3	5	2	3	3	4	3	3	3	4	4
271	35	4	3	2	4	3	3	4	4	4	4	4	4	4	4	3	2	3	3	3	3	4	3	3
272	26	4	4	4	4	5	4	4	5	5	4	5	4	5	4	3	4	3	5	4	5	4	4	5
273	22	5	4	3	3	3	5	5	5	5	5	5	5	5	5	1	3	2	3	4	4	4	4	4
274	25	4	4	4	4	5	5	4	4	4	5	5	4	5	5	4	4	3	5	4	5	4	5	5
275	23	5	5	2	5	2	5	5	5	5	5	5	5	5	5	2	2	2	4	4	4	4	4	4
276	26	3	4	3	3	3	4	3	4	4	3	4	3	3	3	4	3	3	4	4	3	4	4	5
277	22	5	4	3	3	4	4	4	4	4	5	4	4	4	4	4	3	2	3	4	4	4	4	4
278	26	5	3	1	4	4	4	5	4	5	4	4	4	5	5	3	3	2	2	5	4	5	5	5
279	20	5	5	3	3	5	5	5	5	5	5	5	5	5	5	2	4	3	3	4	4	4	4	4
280	29	4	4	5	3	4	3	3	4	3	5	4	4	5	4	3	5	3	3	4	5	4	3	4
281	29	5	5	2	3	2	4	4	5	4	5	4	4	5	4	2	2	1	2	4	5	4	4	4
282	29	5	3	3	4	3	5	5	5	5	5	5	5	5	5	4	3	2	3	4	4	4	4	4
283	24	5	4	4	4	4	4	4	4	4	5	4	4	4	5	2	4	1	3	4	4	5	4	4
284	26	5	5	2	3	1	5	5	5	5	5	5	5	5	5	2	5	2	2	3	3	4	5	5
285	39	5	4	2	4	4	5	5	5	5	5	5	5	5	5	2	5	2	2	4	5	5	5	5
286	22	5	4	2	4	4	5	5	5	4	5	5	4	4	4	3	2	3	3	3	3	4	4	4
287	22	4	4	3	4	4	4	4	4	3	3	4	4	4	4	3	3	3	2	4	3	3	4	3
288	35	5	3	3	5	4	5	5	5	5	5	5	5	5	5	4	3	4	4	3	2	4	4	3
289	24	5	4	3	4	3	4	5	4	4	5	4	4	5	4	2	1	2	3	3	4	4	3	4
290	26	5	3	3	4	5	5	5	5	5	5	5	4	4	4	4	3	3	3	4	4	4	4	5
291	28	5	5	1	1	4	5	4	4	4	5	5	5	5	5	2	2	3	4	4	4	5	5	4
292	27	3	4	3	4	4	3	4	4	4	5	4	4	4	5	3	1	1	3	3	4	4	4	5
293	18	3	3	4	3	4	3	3	4	3	4	3	4	3	3	4	3	3	4	3	4	3	3	4
294	36	5	5	5	5	5	5	5	5	5	5	5	5	5	5	5	5	2	5	5	5	5	5	5
295	22	4	4	2	2	2	4	4	5	4	4	5	4	5	4	2	1	4	4	4	4	4	4	4
296	24	5	3	3	3	3	5	5	5	5	5	4	5	5	5	4	2	3	4	5	3	4	3	4
297	18	5	5	3	2	1	2	2	1	2	1	2	1	2	2	2	1	2	1	4	5	5	4	5
298	24	4	4	4	4	4	4	4	4	4	4	4	4	4	4	2	4	2	2	4	4	4	4	4
299	28	5	5	5	5	2	4	5	5	5	5	5	5	5	5	2	2	1	2	5	5	5	5	5
300	33	4	4	1	5	1	5	5	5	5	4	4	5	5	5	1	2	2	2	4	4	5	4	4
301	25	5	5	3	3	3	3	5	5	4	4	4	4	4	4	4	3	3	4	3	5	4	5	5
302	20	4	3	3	3	2	4	4	4	4	3	3	3	4	5	4	3	4	4	3	3	3	2	3
303	25	4	4	3	3	4	4	4	5	4	4	4	3	4	5	4	3	3	3	3	4	3	3	4
304	26	5	5	3	3	2	3	5	4	4	4	4	5	5	4	2	2	1	3	3	3	4	3	4
305	23	3	3	2	1	2	4	4	3	4	4	4	3	4	5	5	3	4	3	3	3	3	3	2
306	29	5	5	3	3	3	4	4	4	3	4	4	4	4	4	4	3	3	3	4	4	4	4	4
307	21	5	4	1	4	2	5	5	5	5	5	5	4	4	5	1	1	1	2	5	5	5	4	5
308	23	4	3	5	4	1	5	5	5	4	5	5	4	5	5	4	2	1	3	4	4	5	5	5
309	26	2	3	3	3	3	2	2	3	3	2	3	3	2	3	2	3	4	3	2	3	1	2	2
310	28	4	3	1	3	2	4	4	4	5	5	5	5	5	5	4	2	2	3	3	3	3	3	3
311	33	5	3	3	3	4	4	5	4	5	5	4	4	4	4	3	3	3	3	4	4	4	3	4
312	35	4	3	2	4	3	4	4	4	4	4	4	4	5	4	3	4	3	3	4	4	4	4	4
313	29	5	4	4	5	3	5	5	4	4	5	5	5	4	5	2	3	2	3	4	4	5	4	4
314	25	4	3	3	3	3	4	4	4	4	3	4	4	4	5	3	3	3	2	4	4	5	4	3
315	18	2	2	2	2	1	1	2	4	1	1	1	2	2	1	4	4	4	4	3	3	3	3	3
316	23	4	4	2	2	2	4	4	4	4	4	4	5	5	5	4	3	4	3	4	3	4	4	4
317	22	3	3	3	3	3	4	4	4	4	4	4	4	4	4	3	3	3	4	3	3	3	3	3
318	25	5	2	2	4	5	4	4	5	4	5	4	5	4	5	4	4	5	4	4	3	4	3	4
319	20	5	5	4	4	4	4	5	5	4	4	5	5	5	4	4	5	2	5	4	3	3	3	4
320	23	4	4	1	4	3	4	5	4	4	5	5	4	4	4	4	3	4	4	3	4	4	4	5
321	24	5	5	4	5	5	4	4	5	4	5	4	4	4	5	2	2	1	3	4	5	4	4	4
322	35	5	4	2	4	2	5	5	5	5	5	5	5	4	4	2	5	2	2	5	5	5	5	5
323	29	5	3	3	3	3	4	4	4	5	5	5	5	5	5	3	3	2	3	3	3	4	3	3
324	29	5	5	5	4	5	5	5	5	5	5	4	5	5	5	4	5	3	5	4	4	4	5	4
325	28	5	4	2	4	3	4	4	4	5	5	3	5	5	4	4	3	2	3	4	4	4	4	5
326	39	5	5	1	4	1	5	4	5	5	4	5	4	5	5	1	5	1	4	5	4	5	4	5
327	22	4	3	3	3	2	4	2	3	4	3	2	4	2	3	4	2	3	2	4	3	2	4	3
328	24	4	5	3	4	2	4	4	5	3	4	5	5	4	4	3	4	3	3	4	5	3	5	5
329	24	5	5	4	5	5	5	5	5	5	5	5	5	5	5	2	2	1	2	5	5	5	5	5
330	30	4	3	3	4	2	5	5	5	4	4	4	5	5	5	3	3	2	3	3	2	4	4	4
331	21	5	5	2	5	2	5	5	5	5	5	5	5	5	5	1	3	2	3	5	5	5	5	5
332	36	3	3	2	3	1	4	5	4	4	4	4	4	4	3	3	3	2	3	4	4	3	3	4
333	24	5	5	3	3	4	5	5	5	5	4	4	3	5	5	5	4	3	5	3	2	4	4	4
334	27	4	4	3	4	3	5	5	4	5	5	4	5	4	4	2	2	1	3	4	4	5	4	5
335	20	4	4	2	2	2	4	4	4	4	5	5	5	5	5	2	3	2	3	3	3	4	4	4
336	25	5	4	2	3	2	1	5	5	4	5	5	5	5	5	3	4	1	4	4	5	4	5	4
337	26	5	4	5	4	3	2	4	5	5	4	3	4	5	4	3	4	5	4	5	4	3	4	5
338	23	4	4	3	4	4	4	4	4	4	4	4	4	4	4	3	3	2	3	3	3	3	4	4
339	30	5	4	4	4	4	5	5	5	5	5	5	5	5	5	1	5	1	2	5	5	5	5	5
340	25	5	5	4	4	4	5	4	4	4	4	4	4	5	4	4	3	2	4	3	3	4	4	4
341	25	4	4	2	2	1	4	4	4	5	4	4	5	4	5	2	2	2	2	4	4	4	4	4
342	25	5	4	1	2	2	4	5	5	5	4	5	5	5	5	2	4	2	3	4	5	5	5	4
343	25	4	3	2	4	2	3	4	4	5	5	5	5	5	5	2	3	2	3	3	3	4	4	4
344	34	5	2	2	3	3	4	3	3	2	3	4	3	4	4	1	2	3	4	2	3	4	3	4
345	23	4	3	4	4	3	4	4	4	4	4	4	4	4	4	3	3	2	3	3	3	4	4	3
346	36	5	5	3	3	3	4	4	5	5	5	5	5	5	5	2	3	2	1	5	5	4	5	4
347	20	5	5	5	5	3	3	3	3	2	3	2	3	2	3	3	3	2	2	4	3	3	3	3
348	26	4	3	3	2	2	4	4	3	4	4	5	4	4	5	3	2	2	4	4	3	5	3	3
349	23	5	4	4	5	4	5	5	5	5	5	5	5	5	5	1	2	1	2	5	4	5	5	5
350	25	4	4	2	4	3	3	5	4	4	5	5	4	5	4	2	3	4	3	4	4	5	5	4
351	28	5	5	2	3	3	4	5	4	5	5	5	5	5	5	3	4	3	3	5	5	5	5	5
352	27	5	5	4	4	4	5	5	4	5	5	4	4	5	5	2	3	1	3	4	5	5	5	5
353	20	3	3	4	5	3	3	4	3	4	4	4	5	4	4	4	3	4	1	4	3	3	4	3
354	25	5	5	4	4	4	5	4	5	5	4	4	4	5	5	1	2	2	2	4	5	4	4	4
355	26	5	3	3	4	3	4	5	4	5	4	4	5	4	5	5	4	3	5	4	5	3	2	4
356	41	5	5	1	1	1	5	5	5	5	5	5	5	5	5	1	1	1	1	5	5	5	5	5
357	26	5	5	4	5	5	4	5	5	4	5	4	4	5	4	3	2	3	3	4	3	4	4	5
358	26	5	3	1	2	2	4	4	4	5	4	5	5	5	5	4	3	4	3	3	3	3	4	4
359	20	5	5	4	5	5	5	5	5	5	5	5	5	5	5	5	5	3	5	5	5	5	5	5
360	23	5	4	4	4	4	4	4	5	5	5	4	5	3	4	3	4	2	4	3	3	4	3	3
361	21	3	3	2	3	2	4	3	4	4	4	3	4	4	4	4	3	4	3	4	4	3	4	3
362	18	4	4	2	2	2	2	4	4	4	4	4	2	4	4	2	3	4	3	3	2	3	3	3
363	25	5	5	4	4	5	4	4	4	4	5	4	5	4	5	3	4	3	4	3	4	4	4	3
364	27	5	5	5	5	5	5	5	5	5	5	5	5	5	5	5	5	5	5	5	5	5	5	5
365	24	5	5	1	1	1	1	5	5	5	5	5	5	5	5	5	5	5	5	3	5	5	5	5
366	26	4	5	3	4	5	4	4	5	4	5	4	5	4	5	2	1	2	1	4	5	4	5	4
367	23	5	3	2	4	3	5	5	5	5	5	4	5	5	4	3	3	4	4	3	3	4	4	4
368	22	3	4	2	2	2	3	3	4	2	3	3	2	2	3	3	3	2	3	2	2	3	3	3
369	19	5	5	2	2	2	4	4	4	5	5	5	5	5	5	2	2	4	4	3	3	3	3	4
370	33	5	4	3	3	2	4	5	4	5	5	4	5	5	4	2	3	1	2	4	5	5	4	5
371	29	4	3	2	2	1	5	4	5	4	5	5	4	4	5	1	2	2	3	4	5	4	5	4
372	26	4	3	5	5	3	2	2	3	1	4	4	4	3	2	1	3	2	3	1	4	2	2	4
373	32	5	4	4	4	4	3	4	4	4	4	4	4	4	4	3	3	4	4	3	3	3	3	3
374	20	5	4	4	5	5	5	4	5	4	5	4	5	4	4	3	4	2	4	3	4	4	5	4
375	30	4	3	3	3	2	4	4	3	4	4	4	4	5	4	3	3	4	4	3	3	4	3	3
376	23	5	4	3	4	3	4	4	4	5	5	5	5	5	5	2	2	1	2	4	4	4	5	5
377	23	4	3	2	3	5	4	4	5	4	5	4	3	4	5	4	3	4	5	3	1	3	2	3
378	23	5	5	3	4	1	5	5	5	5	5	5	5	5	5	5	2	1	1	5	5	5	5	5
379	36	4	3	2	4	1	5	3	4	2	3	3	4	3	3	4	3	3	2	4	5	3	4	4
380	23	4	3	3	4	3	4	4	4	4	5	5	4	5	4	3	4	3	4	4	3	4	4	4
381	36	2	1	1	1	2	4	4	4	4	4	3	4	4	5	3	3	2	3	3	4	4	4	4
382	21	5	5	3	4	5	3	4	4	4	5	3	4	4	5	2	2	1	3	4	5	5	4	5
383	18	5	4	1	4	1	5	5	5	5	5	5	5	5	5	2	1	1	1	5	5	5	5	5
384	22	5	5	4	5	4	4	5	5	5	5	4	4	5	5	2	1	1	1	5	5	4	4	5
385	25	4	4	3	4	4	3	3	4	4	3	4	3	3	3	4	3	4	4	4	5	4	4	4
386	30	5	5	3	2	2	5	5	5	5	5	5	5	5	5	1	5	2	4	2	4	5	5	5
387	19	3	4	3	3	2	3	3	3	4	4	5	5	5	5	3	3	2	3	3	4	4	3	4
388	22	5	5	3	4	4	5	5	5	5	5	5	5	5	5	1	1	3	2	5	5	5	5	5
389	22	5	2	2	2	2	4	4	4	4	5	4	4	4	5	4	2	2	3	4	3	4	4	4
390	25	4	4	3	3	2	4	4	4	4	4	4	4	4	4	3	2	2	2	3	4	4	4	4
391	23	5	5	2	3	4	4	4	4	4	4	4	5	5	5	2	3	2	2	4	4	4	4	4
392	33	3	3	3	3	4	5	3	4	3	4	4	3	2	3	3	4	3	4	2	4	4	4	3
393	23	5	4	3	3	3	4	4	5	4	5	4	4	5	4	2	1	2	1	3	4	4	5	3
394	23	5	5	3	3	5	5	5	5	4	4	4	4	4	4	3	4	4	5	4	1	1	2	2
395	20	5	4	4	4	4	4	4	5	4	4	4	5	4	4	4	3	2	3	4	5	4	4	4
396	20	4	4	3	4	4	4	4	5	4	4	4	4	4	4	2	3	2	3	4	3	4	4	4
397	32	5	1	1	3	1	5	5	5	5	5	5	5	5	5	3	2	2	3	2	2	5	3	3
398	23	4	4	3	5	2	5	5	4	5	3	5	5	4	5	2	3	2	3	5	4	5	4	4
399	23	4	4	5	4	4	3	4	4	4	5	3	5	3	5	3	5	3	4	3	4	3	4	3
400	21	5	5	1	4	2	5	4	4	5	4	5	4	5	5	3	2	2	1	4	4	5	4	5
401	22	5	5	1	3	2	2	5	4	5	4	4	4	4	4	2	2	2	2	5	4	5	5	4
402	38	5	5	3	5	4	5	5	5	5	4	5	5	5	4	5	5	4	5	5	4	5	4	4
403	20	4	4	2	2	1	4	5	5	5	4	4	4	5	5	2	2	1	2	4	5	5	4	4
404	40	5	3	2	2	2	5	5	5	5	4	4	4	4	5	4	3	3	3	4	4	3	4	4
405	23	5	5	3	4	4	5	5	5	5	5	5	5	5	5	1	1	2	1	5	5	5	5	5
406	25	5	5	4	5	5	5	5	5	5	5	5	5	5	5	1	1	1	1	5	4	5	5	5
407	23	4	4	2	4	3	5	4	4	4	4	4	4	4	4	4	3	3	3	3	4	4	3	4
408	27	5	4	2	4	4	5	5	5	5	5	5	5	5	5	2	1	2	2	5	5	5	5	5
409	25	5	5	3	4	5	5	5	5	5	5	5	5	5	5	5	3	3	5	5	5	5	5	5
410	20	4	3	3	4	2	4	4	4	5	4	4	4	5	5	2	2	3	3	4	4	5	4	4
411	20	5	4	3	4	4	5	4	4	5	5	5	5	5	5	2	4	2	3	4	5	5	5	5
412	36	5	3	3	5	1	5	4	4	5	5	5	5	5	5	1	1	4	1	5	2	4	4	5
413	23	5	3	3	4	3	4	4	4	5	5	5	5	5	5	2	2	2	2	4	4	4	5	5
414	26	5	4	3	3	2	5	5	5	5	5	5	5	5	5	2	2	2	3	4	4	4	4	4
415	25	4	4	3	3	4	5	5	5	4	5	4	4	5	3	4	5	3	4	3	2	2	3	4
416	25	5	4	3	5	4	5	4	4	4	4	4	4	4	4	3	3	2	3	3	4	4	4	4
417	25	4	3	3	3	3	3	3	3	4	4	4	4	4	4	3	3	3	3	3	3	3	3	3
418	25	5	5	2	3	1	5	5	5	5	3	3	5	5	5	4	3	2	3	3	4	4	4	4
419	25	5	5	1	5	1	5	5	5	5	5	5	5	5	5	1	1	1	1	5	5	5	5	5
420	25	5	3	3	5	4	5	4	5	5	5	5	5	4	5	4	3	1	1	4	4	3	4	4
421	32	4	5	2	4	1	5	5	5	5	4	5	4	4	5	1	3	3	2	5	5	4	4	5
422	26	5	4	4	4	5	5	5	5	5	5	5	5	5	5	2	5	3	2	5	5	5	5	5
423	22	3	2	3	3	4	4	5	5	5	5	5	5	5	5	3	3	4	3	5	4	4	4	3
424	33	5	5	3	5	3	5	5	5	5	5	5	5	5	5	1	3	1	2	4	4	5	5	5
425	22	5	4	2	4	2	4	5	5	5	5	5	5	5	5	5	4	4	5	4	3	4	4	4
426	33	5	4	2	4	1	5	5	5	5	5	4	5	4	4	1	3	1	1	5	4	4	5	5
427	20	5	5	2	3	2	5	5	5	5	5	5	5	5	5	3	3	4	4	3	5	5	4	4
428	29	5	5	2	5	4	5	5	5	5	5	5	5	5	5	1	3	2	2	5	4	5	5	5
429	25	5	5	2	2	2	5	4	5	4	5	5	4	5	4	2	1	2	1	4	5	5	4	5
430	25	4	3	3	4	2	2	4	2	2	3	4	1	4	2	3	4	2	3	2	4	2	3	2
431	24	5	5	3	4	3	4	5	5	5	4	4	5	4	5	3	4	4	3	3	4	4	3	4
432	22	5	4	4	5	5	5	5	5	4	4	4	5	5	5	4	3	2	3	4	4	5	4	5
433	28	5	4	4	4	3	4	4	5	5	4	4	5	4	5	3	2	2	3	4	3	4	3	4
434	29	4	4	2	4	3	5	4	5	4	5	4	3	4	5	4	5	4	3	4	3	4	5	4
435	29	4	4	2	3	2	5	5	5	5	5	5	5	5	5	3	4	4	4	4	4	4	4	4
436	18	5	4	4	4	4	4	3	4	3	4	5	5	5	5	4	5	5	5	4	4	3	5	4
437	22	5	5	1	3	3	5	5	5	5	5	5	5	5	5	2	2	1	2	4	5	5	5	5
438	23	5	4	2	5	5	4	5	5	5	5	5	5	5	5	2	2	2	2	4	5	5	5	5
439	28	5	5	1	3	1	1	1	1	5	5	5	5	5	5	3	3	3	3	3	3	3	3	3
440	24	4	5	1	1	2	5	4	4	5	4	5	5	4	4	2	2	2	1	3	4	4	4	5
441	23	5	3	3	3	2	5	5	5	5	5	5	5	5	5	5	3	5	5	5	4	4	4	4
442	24	4	4	3	3	3	5	4	5	4	4	5	5	5	4	3	2	2	3	3	4	4	4	3
443	22	5	5	4	4	4	4	5	5	5	4	4	4	5	4	2	2	2	1	4	5	4	4	5
444	29	4	4	3	3	4	3	4	4	4	3	4	4	3	4	4	3	4	4	4	3	4	3	4
445	26	4	3	3	4	3	5	5	5	5	4	5	5	4	5	3	4	3	2	5	4	4	3	4
446	34	5	3	3	4	3	5	5	5	5	5	5	5	5	5	3	5	3	5	3	4	4	4	5
447	31	5	5	3	5	2	5	5	5	5	5	5	5	5	5	2	1	1	1	4	4	4	3	4
448	24	3	1	3	3	1	3	3	3	4	3	3	3	4	2	5	5	1	3	3	1	1	1	1
449	21	4	5	3	4	1	4	5	4	5	3	2	4	5	3	1	3	4	3	4	3	4	5	2
450	29	5	5	3	4	2	5	5	5	5	5	5	5	5	5	1	2	1	1	4	5	5	4	4
451	24	5	5	4	4	4	5	5	5	4	5	4	4	5	5	4	3	3	3	4	3	4	4	5
452	34	5	5	3	3	3	4	5	4	5	4	3	4	3	4	2	3	2	3	4	4	4	5	5
453	29	4	4	2	4	2	4	5	4	4	5	4	4	5	5	4	3	4	3	3	4	4	5	4
454	20	5	4	3	3	2	3	3	2	5	3	4	3	3	4	2	2	1	2	4	5	4	3	4
455	22	4	4	4	5	4	5	5	4	5	4	4	3	5	4	2	4	2	3	4	5	5	4	5
456	25	5	4	2	5	3	5	5	5	5	5	4	5	5	4	3	2	1	3	4	5	5	4	5
457	19	5	4	3	5	2	3	3	2	3	3	2	3	3	3	2	3	2	3	4	4	3	3	4
458	23	5	4	2	2	3	5	5	4	5	5	4	4	4	5	3	4	2	4	4	3	5	4	4
459	21	4	3	3	4	3	4	4	3	4	3	4	5	5	4	3	4	3	4	4	3	3	4	4
460	31	4	4	2	3	3	5	5	5	4	4	4	5	4	4	2	2	2	3	4	4	4	4	4
461	26	4	4	3	3	3	5	5	5	4	4	5	5	4	4	2	3	4	4	4	4	5	5	5
462	25	5	2	2	2	2	5	5	5	3	4	4	4	5	5	3	4	4	4	3	4	4	4	3
463	23	3	3	3	3	3	4	5	5	5	5	5	5	5	5	5	5	5	3	3	3	5	5	5
464	28	4	3	1	5	1	4	4	4	4	4	4	4	4	4	3	3	2	4	3	3	3	4	4
465	19	4	3	3	3	3	4	5	5	4	4	4	4	4	5	4	3	3	3	4	3	4	4	4
466	18	5	5	3	4	4	3	5	5	5	5	4	5	5	4	5	4	4	4	4	5	5	4	4
467	20	4	3	3	3	5	4	4	3	4	3	4	3	4	3	4	3	4	3	4	4	4	3	4
468	20	5	4	3	2	2	2	3	2	5	3	5	5	5	5	2	2	3	4	5	5	5	3	2
469	23	5	5	3	3	3	5	5	5	5	5	5	5	4	5	1	5	1	2	5	5	5	5	5
470	25	5	5	2	5	1	5	5	5	5	5	5	5	5	5	2	3	2	1	4	4	5	5	5
471	23	4	4	3	4	3	5	4	4	4	5	5	4	4	5	2	3	2	2	4	4	5	4	5
472	24	5	3	3	5	2	5	5	4	5	5	4	5	5	5	2	3	2	4	4	5	4	5	5
473	27	4	5	4	4	4	5	4	5	2	4	3	5	4	4	2	3	2	3	3	4	5	2	5
474	28	5	3	3	3	3	4	5	4	4	4	4	5	5	5	4	2	3	3	3	4	4	4	5
475	23	5	5	1	4	2	4	4	4	5	5	4	4	5	4	2	3	2	3	4	4	4	4	4
476	25	5	4	3	4	3	4	3	4	4	3	4	4	3	4	4	3	3	4	3	4	3	4	4
477	32	5	1	1	1	2	5	5	5	5	5	5	5	5	5	2	2	4	2	5	4	5	5	4
478	32	4	3	3	3	4	4	4	4	5	4	4	4	4	4	5	4	4	4	5	4	4	4	4
479	24	5	5	1	3	2	5	5	3	5	5	5	5	5	5	5	3	4	4	3	3	3	3	3
480	25	5	3	3	3	4	3	3	3	4	3	4	4	4	3	4	5	4	4	5	3	4	5	5
481	23	4	3	1	1	3	5	5	5	5	5	5	5	5	5	5	5	5	5	2	2	3	3	4
482	25	5	4	4	3	3	4	2	3	3	3	3	4	5	5	4	3	4	4	3	3	3	5	5
483	32	5	3	5	5	5	5	5	5	5	5	5	5	5	5	1	1	1	2	5	5	5	5	5
484	21	5	5	4	3	5	5	4	4	4	3	5	4	4	3	3	2	3	1	3	4	5	4	3
485	26	5	5	2	3	2	4	4	5	5	5	4	4	5	5	4	2	1	2	4	5	4	4	5
486	38	5	5	3	3	3	3	4	3	5	5	5	5	5	5	3	2	2	1	5	5	5	5	5
487	28	4	4	1	5	1	5	5	5	5	5	5	5	5	5	3	3	4	4	4	2	4	2	2
488	25	5	4	1	1	2	5	5	5	5	4	4	4	4	4	3	3	2	2	4	4	3	5	3
489	23	5	5	4	5	4	5	5	5	5	5	5	5	5	5	4	3	3	4	2	2	4	4	5
490	23	5	4	3	3	1	5	5	4	5	4	3	5	3	3	3	4	3	3	2	4	5	4	3
491	22	5	3	4	3	2	1	4	3	5	4	3	4	4	5	3	2	5	4	3	4	5	4	3
492	28	5	5	3	3	3	5	5	5	5	5	5	5	5	5	2	1	2	3	5	4	5	5	5
493	20	5	4	2	4	1	5	5	5	5	5	5	5	5	5	4	3	3	3	4	4	4	4	5
494	22	3	4	5	4	2	3	1	2	1	2	3	1	2	3	1	2	3	4	1	2	3	1	2
495	26	4	4	3	4	3	2	4	5	4	4	5	5	5	5	3	2	2	3	4	3	3	4	3
496	24	4	4	2	5	4	5	4	4	3	4	4	3	4	4	3	4	4	3	3	4	5	4	4
497	20	5	4	4	4	2	4	5	5	5	5	4	5	5	5	4	5	1	4	5	5	5	5	5
498	25	4	4	3	3	2	3	4	4	5	4	4	4	4	4	4	3	4	5	3	2	3	4	3
499	24	5	5	1	3	2	5	4	4	4	4	3	4	4	4	3	3	4	2	4	3	3	3	4
500	26	5	5	2	5	2	5	5	5	5	5	4	5	5	5	2	2	2	1	5	5	4	5	5
501	26	5	4	2	1	4	5	4	5	4	5	5	4	5	4	2	3	2	1	4	5	4	4	5
502	23	4	4	2	4	4	5	4	4	5	4	4	4	4	4	4	3	2	3	3	3	4	5	5
503	35	5	2	2	5	2	2	2	2	1	2	1	2	2	2	2	2	3	2	2	2	2	1	2
504	22	5	5	4	5	2	4	5	5	5	4	4	5	5	5	1	1	2	4	4	5	4	5	5
505	24	4	4	4	4	4	5	5	5	5	5	4	5	5	5	2	4	2	2	4	4	4	3	4
506	29	4	4	3	4	3	4	3	4	4	4	5	5	5	5	4	3	3	3	4	2	3	2	3
507	21	4	4	3	3	2	4	5	5	5	4	5	4	3	3	3	3	3	3	3	2	3	4	3
508	32	3	2	2	3	4	3	4	5	4	4	4	5	4	4	4	2	4	3	3	2	3	3	3
509	19	3	3	3	3	2	3	3	4	4	3	4	3	2	4	4	3	4	3	3	4	3	2	3
510	23	5	5	1	3	1	4	5	4	5	5	5	5	5	5	3	4	5	3	4	3	5	5	5
511	31	5	4	2	3	3	3	3	3	3	3	3	4	4	2	4	2	3	4	2	4	4	2	4
512	35	4	4	5	4	4	3	4	3	4	3	4	3	4	3	2	3	2	3	4	2	4	3	4
513	28	5	5	5	4	4	4	3	4	3	2	4	5	4	4	4	3	4	3	4	4	4	4	4
514	23	5	5	5	5	4	4	4	4	4	4	5	4	4	4	5	4	4	4	5	5	5	5	5
515	25	5	5	3	3	4	5	5	5	5	5	5	5	5	5	1	1	1	1	5	5	5	5	5
516	25	5	2	2	3	3	2	2	3	2	3	4	3	3	3	2	3	3	3	3	3	4	4	3
517	27	5	5	1	4	4	5	5	4	5	5	5	5	5	4	3	3	2	4	4	4	5	5	5
518	43	5	5	1	3	1	1	3	2	5	5	5	5	5	5	5	5	2	2	4	4	4	4	4
519	25	3	2	3	4	4	5	5	4	5	3	4	4	5	4	3	3	2	4	4	3	3	3	4
520	26	5	5	3	3	2	4	4	4	4	5	5	5	5	5	1	1	1	1	5	5	5	5	5
521	20	5	3	2	3	1	4	4	4	5	5	5	5	5	5	4	1	3	3	5	5	5	5	5
522	34	5	5	1	3	2	4	5	4	5	5	4	4	5	4	4	4	5	5	5	5	5	4	4
523	31	5	4	3	4	3	5	5	5	5	5	5	5	5	5	4	2	2	3	4	3	5	4	4
524	25	4	3	4	4	2	5	5	4	4	5	5	4	4	5	4	4	1	3	4	4	5	4	5
525	20	4	3	1	3	3	4	4	3	4	4	4	4	4	4	4	4	4	4	4	4	5	4	4
526	33	3	3	3	4	4	3	4	3	4	4	5	5	5	5	4	3	2	3	4	3	3	3	3
527	22	5	4	3	3	3	5	4	5	4	5	5	4	5	5	2	1	1	2	4	5	5	5	5
528	26	3	2	2	3	3	3	4	4	4	4	4	4	4	4	3	3	4	3	3	4	3	3	4
529	38	5	5	3	3	4	5	5	5	5	5	5	5	5	1	1	1	2	2	5	5	5	5	5
530	26	4	4	2	3	4	4	3	4	2	4	4	5	4	3	4	2	2	3	3	2	4	3	5
531	20	5	5	3	3	3	5	5	5	5	5	5	5	5	5	2	5	1	3	5	5	5	5	5
532	25	5	5	4	4	5	5	5	5	5	5	5	5	5	5	4	3	3	4	4	4	4	4	4
533	26	3	3	1	4	1	5	4	5	5	4	4	5	5	5	4	3	3	3	4	5	5	4	4
534	25	4	3	3	3	1	1	1	1	1	1	1	1	1	1	1	1	1	1	1	1	1	1	1
535	22	5	5	2	2	2	4	4	5	4	5	4	4	4	5	2	3	4	4	2	2	4	4	3
536	21	4	3	2	4	4	4	4	4	5	4	4	4	4	4	4	2	2	2	3	3	4	3	3
537	25	4	4	1	1	1	5	5	5	5	3	3	5	5	5	5	2	5	5	1	1	5	1	1
538	30	4	4	3	5	3	5	4	5	5	4	4	5	4	5	2	2	3	3	4	5	4	4	5
539	48	4	3	2	3	3	3	3	3	5	3	3	3	3	3	3	2	3	3	4	3	3	3	3
540	37	5	3	3	3	3	4	4	4	4	4	4	4	4	4	4	3	3	3	3	3	3	3	3
541	28	3	3	2	2	3	4	4	4	4	4	4	4	4	4	3	3	3	3	3	3	2	2	4
542	20	5	5	3	3	3	5	5	5	5	5	5	5	5	4	4	2	4	4	3	3	3	4	3
543	27	2	3	1	3	1	5	5	5	5	5	5	5	5	4	4	5	4	4	4	5	5	3	5
544	25	1	3	3	3	3	3	3	3	3	3	3	3	3	3	3	3	3	3	3	4	3	3	2
545	25	5	1	1	1	2	2	2	2	5	5	5	5	5	5	5	5	5	5	5	5	5	5	5
546	22	5	3	2	2	1	5	5	4	4	5	5	5	5	4	2	1	2	3	5	5	5	4	5
547	30	4	4	3	4	2	5	5	5	5	5	5	5	5	5	2	1	1	1	4	4	5	3	5
548	26	5	5	5	5	5	5	5	5	5	5	5	5	5	5	2	1	2	2	5	5	5	5	5
549	25	5	4	2	3	3	5	5	5	5	5	5	5	5	5	3	3	4	3	4	4	5	4	4
550	35	4	3	3	3	3	3	4	3	4	4	4	4	4	4	2	3	2	2	4	4	4	4	4
551	25	5	4	2	4	2	4	5	4	5	4	4	5	5	4	2	2	1	2	4	5	5	4	5
552	35	5	4	4	4	4	4	5	5	5	5	5	5	5	5	5	3	2	3	5	5	5	4	5
553	28	5	5	4	5	5	5	5	5	5	5	5	5	5	5	1	1	2	1	5	5	5	5	5
554	24	5	5	5	5	2	4	3	3	5	5	4	4	4	4	2	3	1	3	4	4	5	5	3
555	28	4	5	1	4	3	4	5	4	5	4	4	5	5	5	3	2	4	4	4	3	4	4	4
556	32	5	2	2	3	5	4	5	5	5	4	4	5	5	4	3	3	4	4	3	3	3	3	3
557	24	3	3	3	3	2	3	3	2	3	4	4	4	4	4	3	3	3	4	3	3	3	4	3
558	20	5	4	3	4	3	5	5	4	5	5	4	5	5	4	4	2	1	2	5	4	5	4	4
559	25	5	5	3	4	5	5	5	5	5	5	5	5	5	5	1	4	2	4	3	4	4	4	5
560	20	4	4	4	4	4	5	4	4	5	4	4	5	4	4	3	4	2	3	4	4	5	4	4
561	30	4	4	3	4	4	5	5	5	5	5	5	5	5	5	4	4	3	4	3	3	4	4	5
562	25	3	3	3	4	4	5	2	4	4	5	2	4	2	4	3	5	3	2	4	2	3	4	2
563	24	5	4	2	4	2	5	5	4	5	4	5	5	4	5	3	2	3	2	3	4	4	5	5
564	28	5	4	3	3	2	3	5	5	5	3	4	5	3	3	5	3	3	5	5	3	2	4	4
565	24	3	3	3	4	4	5	5	5	5	5	4	5	5	5	4	3	3	3	3	3	4	4	5
566	23	4	4	2	2	4	5	4	4	4	4	4	5	5	5	4	3	2	4	3	2	4	4	4
567	22	5	3	3	3	4	4	5	5	5	5	4	5	4	4	4	3	3	4	3	4	3	4	4
568	51	4	4	2	4	2	5	5	5	5	5	5	5	5	5	3	3	3	4	4	3	3	4	4
569	23	5	5	2	2	2	5	5	5	4	4	4	4	5	4	2	2	1	1	5	5	5	5	5
570	22	5	3	3	4	2	4	5	5	4	5	5	5	4	5	3	3	4	3	3	4	5	5	5
571	25	4	5	3	4	4	4	5	4	5	4	3	4	3	4	4	5	3	2	4	5	4	4	5
572	25	5	5	5	5	4	5	4	5	5	4	5	4	5	4	5	4	5	5	3	4	5	4	5
573	27	4	4	3	3	4	4	4	4	4	4	4	5	4	4	2	2	2	3	4	4	4	4	3
574	28	4	4	3	3	4	4	4	4	4	4	5	4	4	4	2	2	2	3	4	4	4	4	3
575	20	5	5	4	5	5	5	5	4	5	5	5	5	5	5	5	5	5	5	4	5	4	5	4
576	35	5	5	3	3	3	5	5	5	5	5	5	5	5	5	3	3	2	2	3	4	4	4	4
577	22	4	3	3	4	3	4	4	5	5	4	4	5	5	4	4	3	2	1	4	5	4	3	4
578	23	5	3	3	3	3	5	5	5	5	5	5	5	5	5	4	1	3	3	3	3	5	5	5
579	30	5	5	3	4	3	4	4	4	4	4	4	4	5	4	4	5	4	4	4	4	5	5	5
580	26	3	3	2	2	2	4	4	4	5	4	4	4	4	5	4	3	4	3	3	4	4	4	4
581	22	5	5	3	4	4	4	4	5	5	4	5	5	4	5	5	3	4	3	4	3	4	5	4
582	27	5	4	1	3	3	4	5	5	4	4	5	5	5	5	2	3	4	4	3	3	4	4	3
583	29	3	2	2	2	2	4	5	5	5	5	4	4	3	4	4	3	3	4	3	3	3	4	3
584	20	5	5	2	4	3	5	5	5	4	4	4	4	4	4	2	2	2	2	4	4	4	4	4
585	25	4	4	3	3	3	4	4	5	4	4	5	4	5	4	3	3	3	2	4	3	4	4	4
586	28	5	4	2	4	2	5	3	3	5	5	5	5	5	5	3	3	3	3	3	3	5	5	5
587	23	5	3	2	2	4	4	4	4	4	5	5	5	5	5	2	2	3	3	4	4	4	4	4
588	20	5	3	2	3	5	5	5	5	5	5	5	5	5	5	1	4	2	4	5	5	5	5	5
589	28	5	5	3	5	5	5	5	5	5	5	5	5	5	5	5	5	5	5	5	5	5	4	5
590	33	5	5	4	5	4	5	4	4	5	4	4	4	4	5	5	5	4	4	5	5	5	5	5
591	34	5	3	2	3	5	3	4	4	5	4	5	4	4	3	4	4	4	4	3	3	4	3	2
592	22	5	4	3	3	3	4	5	5	4	4	4	4	4	4	4	3	4	4	4	3	3	3	3
593	22	4	4	4	4	4	4	4	4	4	4	4	5	4	5	2	3	2	2	5	5	3	5	3
594	34	5	3	3	3	3	5	5	4	5	5	5	4	5	5	4	3	2	2	5	3	5	4	5
595	23	5	5	2	2	4	5	4	5	5	5	5	5	5	5	5	2	5	5	5	5	5	5	5
596	23	4	3	1	1	2	2	2	2	1	2	2	2	3	2	2	2	1	2	2	3	2	3	2
597	29	4	5	5	4	3	4	5	5	4	5	5	5	5	5	5	5	5	4	3	3	4	4	4
598	28	5	5	5	4	5	5	4	5	4	5	4	4	5	4	1	2	1	1	5	4	5	5	5
599	21	5	5	4	4	5	5	5	5	5	5	5	5	5	5	1	1	1	1	5	5	5	5	5
600	19	3	2	1	2	2	4	4	3	4	3	2	4	3	2	4	3	2	4	2	3	4	3	2
601	25	5	4	4	4	4	3	4	5	3	5	4	4	3	4	4	2	2	4	4	5	4	4	4
602	25	5	5	5	5	4	4	4	4	4	5	4	4	5	4	2	4	2	4	4	5	4	4	4
603	26	5	5	3	5	4	5	5	5	5	5	5	5	5	5	4	2	1	2	5	5	5	5	5
604	18	4	4	3	3	2	5	5	4	5	2	5	5	5	5	5	4	5	5	3	3	5	5	5
605	19	4	3	5	5	5	5	5	5	5	5	5	5	5	5	5	4	4	4	4	4	4	4	4
606	22	3	3	5	4	3	3	3	3	5	5	5	5	5	5	3	5	3	2	3	3	3	3	3
607	36	5	5	5	5	3	4	4	3	3	4	3	4	3	4	4	3	4	3	3	4	3	4	4
608	30	3	4	4	4	3	3	3	3	3	3	3	3	3	3	3	3	3	3	3	3	3	3	3
609	23	4	5	3	3	2	3	4	3	4	3	5	4	3	4	4	3	4	5	4	3	4	5	4
610	26	5	5	4	5	5	5	5	5	5	5	5	5	5	5	2	3	1	1	5	5	4	5	5
611	19	3	4	3	4	3	4	4	4	4	4	4	4	3	3	3	3	3	4	3	3	3	3	3
612	28	5	5	3	4	1	4	5	5	5	5	5	5	5	5	4	2	2	2	5	5	5	5	5
613	27	5	5	1	3	1	3	5	5	5	5	5	5	5	5	3	2	1	3	4	5	5	5	5
614	22	4	3	1	1	1	4	4	4	4	4	4	5	5	5	4	3	3	3	4	4	5	4	4
615	24	4	3	3	3	3	4	4	4	4	3	4	5	4	3	3	4	5	4	3	4	4	3	4
616	26	4	3	2	4	2	5	5	5	4	4	5	4	5	5	2	2	2	3	4	5	5	4	4
617	21	5	4	3	4	4	5	5	5	5	5	5	5	5	5	3	3	2	4	4	4	4	4	4
618	25	4	4	2	2	4	4	4	4	4	4	4	4	4	4	4	2	2	2	4	4	4	3	4
619	26	5	5	2	3	2	5	5	4	5	5	5	5	5	5	4	3	2	3	3	5	5	5	5
620	23	3	4	3	4	3	5	5	5	4	4	4	5	5	5	3	4	3	4	4	4	4	4	5
621	26	5	5	3	5	3	5	5	5	5	5	5	5	5	5	2	3	2	4	5	5	5	5	5
622	35	5	4	3	4	2	3	4	2	2	3	2	3	3	3	2	3	3	2	2	3	3	2	3
623	27	4	3	3	4	3	4	4	4	2	3	4	4	4	5	3	2	2	3	4	4	4	3	4
624	30	5	5	5	5	5	5	5	5	5	5	5	5	5	5	5	2	2	2	4	4	4	4	4
625	23	4	4	2	2	3	4	4	5	5	5	4	4	5	4	4	3	4	4	4	3	4	3	4
626	23	5	5	3	4	4	4	5	5	5	5	5	5	5	5	3	3	2	2	5	5	5	5	5
627	22	5	3	3	5	3	5	5	5	4	5	4	5	5	5	4	3	4	3	3	3	3	4	3
628	25	3	1	2	2	2	4	4	4	4	4	4	4	4	4	3	3	3	3	3	3	3	3	3
629	25	4	2	3	3	4	4	5	5	5	4	5	5	5	5	5	4	4	4	4	3	4	4	4
630	24	5	4	4	4	3	4	4	4	5	4	5	4	4	5	3	4	2	2	4	4	5	4	4
631	28	4	3	3	4	4	4	4	4	4	5	4	5	4	5	4	2	3	3	4	3	3	4	3
632	21	4	3	3	3	3	4	4	5	5	5	5	5	4	4	5	2	4	5	4	2	3	4	2
633	28	3	3	2	2	2	3	5	5	3	3	4	3	3	3	4	3	3	4	3	3	3	3	2
634	28	5	4	4	3	4	4	4	4	4	4	4	5	5	4	4	3	2	3	3	4	4	4	4
635	22	5	5	4	4	4	4	5	4	4	4	3	3	4	5	5	4	4	5	4	5	5	4	5
636	29	5	5	3	4	4	4	4	4	4	5	4	4	5	4	2	2	1	3	4	3	4	4	5
637	35	5	5	5	5	5	4	4	4	3	4	4	4	4	4	4	4	4	4	4	4	4	4	4
638	23	4	4	3	3	3	3	2	3	3	4	3	4	4	4	3	4	3	4	3	3	3	3	4
639	25	4	4	3	2	1	4	3	4	4	5	4	5	5	5	2	1	1	1	4	4	5	5	5
640	22	5	5	4	4	4	5	5	4	5	4	5	4	4	4	4	2	2	4	4	4	4	5	4
641	20	5	5	1	1	2	4	4	4	4	4	4	4	4	4	1	1	1	1	4	4	4	4	4
642	26	4	4	3	5	4	3	3	4	4	5	4	4	3	5	3	5	1	4	4	5	4	3	5
643	28	5	4	2	3	2	5	5	4	5	4	5	5	4	5	4	4	3	3	4	3	3	4	4
644	20	5	4	2	3	2	5	5	4	5	4	5	5	4	5	4	4	3	3	4	3	3	4	4
645	35	3	5	3	3	3	3	3	3	4	4	4	4	4	4	3	3	3	3	4	4	3	3	3
646	24	4	5	3	4	5	4	5	5	4	5	4	4	5	4	2	1	2	2	4	5	4	5	5
647	35	5	5	5	5	4	4	4	4	5	5	5	4	4	4	4	3	2	3	4	4	4	4	4
648	28	3	3	1	1	1	5	5	5	5	4	4	4	4	4	2	1	3	3	3	4	4	3	3
649	25	4	5	4	4	4	4	5	4	5	4	4	5	5	4	4	2	2	2	4	4	4	4	4
650	24	4	4	3	3	3	4	4	4	4	3	3	4	4	3	4	5	4	4	4	3	4	4	3
651	20	4	4	4	4	4	5	5	5	5	4	5	5	5	5	4	3	2	2	4	4	5	5	3
652	21	5	1	1	1	1	4	4	4	4	4	4	4	4	4	2	2	1	2	4	4	4	4	4
653	38	4	5	4	4	5	4	5	4	4	5	4	5	4	5	4	2	4	4	4	5	4	5	4
654	25	3	2	2	2	2	5	5	5	4	3	3	4	4	3	2	3	2	4	3	3	4	2	4
655	22	4	3	3	2	2	3	3	2	2	3	3	2	4	3	2	2	3	2	2	3	1	4	2
656	18	3	3	1	3	2	5	5	5	5	5	5	5	5	5	3	3	3	3	5	5	5	5	5
657	25	4	4	4	4	4	5	4	5	4	4	5	4	5	5	1	3	1	2	4	4	5	4	5
658	21	5	5	3	4	4	2	3	2	4	4	4	3	4	3	3	4	2	3	3	2	2	3	4
659	21	5	5	3	3	2	5	5	5	5	5	5	5	5	5	1	2	2	2	5	5	5	5	5
660	28	4	4	1	4	4	2	2	1	3	2	1	2	2	2	2	3	4	3	3	2	2	2	1
661	19	3	3	3	3	3	2	2	4	4	4	3	4	3	2	3	4	2	4	4	3	3	4	2
662	26	5	5	3	3	4	4	4	4	5	5	5	5	5	5	3	3	2	2	4	4	4	4	4
663	35	5	4	4	4	4	5	5	5	4	5	4	4	4	4	5	4	3	4	2	4	5	5	5
664	20	5	5	5	5	4	5	5	5	5	5	5	5	5	5	4	2	2	2	5	4	4	4	4
665	27	4	3	1	3	2	2	4	4	3	4	3	2	4	4	4	3	3	4	4	4	2	3	3
666	25	5	4	3	3	4	4	5	4	5	4	4	5	5	5	3	3	4	3	5	4	4	4	4
667	27	5	2	2	5	2	4	5	3	4	4	4	4	4	4	4	3	3	3	3	3	3	3	3
668	24	5	5	4	5	5	5	5	5	5	4	5	5	5	4	2	4	1	2	5	4	5	5	4
669	26	5	5	3	3	4	5	5	5	4	4	5	5	5	5	1	1	1	1	5	5	5	5	5
670	23	5	4	4	5	5	4	4	5	5	4	5	4	5	5	3	3	4	3	4	3	4	5	5
671	21	4	4	3	3	4	5	4	5	4	4	4	3	4	5	4	3	3	3	3	4	3	4	5
672	25	3	3	2	4	4	5	4	4	4	3	3	3	4	3	4	4	4	2	3	2	3	2	4
673	22	5	4	4	5	4	4	4	5	5	4	5	5	4	4	3	4	4	3	3	4	3	4	3
674	28	3	2	2	2	2	5	5	5	4	3	3	4	4	3	2	3	2	4	3	3	4	2	4
675	22	4	4	4	4	5	4	5	5	5	2	2	4	5	3	4	3	3	3	3	2	2	2	4
676	28	4	4	2	3	4	5	4	5	5	5	5	5	5	5	4	3	4	3	4	4	5	5	4
677	23	5	4	4	4	5	4	4	5	4	5	4	5	4	4	4	5	4	5	4	5	4	3	4
678	27	5	4	5	5	5	5	5	5	5	5	5	5	5	5	2	1	1	1	5	5	5	5	5
679	19	4	4	1	2	2	4	4	4	4	5	4	5	5	4	2	3	2	3	3	4	5	4	4
680	18	5	5	1	1	3	5	5	5	5	5	5	5	5	5	1	1	1	1	5	5	5	5	5
681	24	4	4	2	4	2	4	5	4	5	4	5	4	5	4	2	3	2	1	4	1	2	2	1
682	22	5	5	2	4	3	3	3	3	2	4	3	3	4	5	5	5	3	4	5	4	4	3	4
683	28	5	3	1	1	3	5	5	5	5	5	5	5	5	5	1	2	4	1	4	5	5	4	5
684	27	4	4	3	3	3	4	4	4	4	4	5	5	5	5	4	5	4	5	3	3	4	4	4
685	26	4	4	2	3	2	4	5	5	4	4	5	4	5	5	3	3	3	4	4	3	3	4	3
686	23	4	5	5	5	4	5	4	5	5	5	4	5	5	4	5	5	4	5	5	4	4	5	4
687	26	5	2	2	5	1	4	4	4	5	5	4	5	5	5	4	3	2	4	4	4	5	4	5
688	23	4	3	2	3	3	4	4	4	4	4	5	3	5	3	3	3	4	4	3	3	5	4	4
689	29	5	5	1	5	1	5	5	4	5	5	5	5	5	5	1	1	2	1	5	5	5	5	5
690	26	4	3	2	3	2	4	4	5	4	4	4	4	5	4	3	3	4	4	4	3	4	3	3
691	30	4	3	2	4	3	4	5	5	5	5	5	5	5	5	4	3	4	4	4	4	4	4	4
692	23	5	5	2	3	4	3	3	4	4	5	5	4	4	5	3	2	2	2	4	5	4	4	5
693	28	4	4	1	1	1	5	5	5	5	5	5	5	5	5	2	2	2	3	4	4	4	3	3
694	24	5	5	4	4	5	5	4	5	5	5	4	5	5	4	2	4	1	3	3	3	5	4	5
695	21	4	4	3	4	2	3	4	4	4	4	4	5	5	5	3	3	3	3	4	4	4	4	4
696	22	4	3	3	3	2	4	4	4	4	4	4	4	2	4	4	4	4	4	4	4	4	2	4
697	22	4	4	3	4	4	5	4	5	4	5	4	5	4	4	3	3	2	3	3	4	4	3	4
698	25	5	3	3	3	1	5	5	5	5	5	5	5	5	5	5	3	5	5	5	5	5	5	5
699	21	4	4	3	3	3	4	3	4	4	4	3	4	3	4	2	4	3	4	3	4	3	3	4
700	26	4	4	3	3	3	4	4	4	4	4	3	3	3	4	4	4	4	4	4	4	4	3	3
701	20	2	1	1	3	1	3	5	5	4	3	4	3	5	4	3	3	4	3	3	3	2	3	3
702	25	3	3	3	3	3	3	3	3	3	3	3	3	2	3	3	3	4	4	3	4	4	3	4
703	19	4	3	3	3	2	5	5	5	4	4	3	4	5	4	4	3	4	4	2	2	1	3	4
704	33	5	5	3	4	3	5	5	4	4	4	5	4	5	4	2	3	2	2	4	4	5	4	4
705	25	5	5	1	5	1	1	5	5	5	5	5	5	5	5	2	2	1	2	5	5	5	5	5
706	28	5	5	3	5	5	4	4	4	4	5	4	4	5	4	4	2	4	2	4	4	5	4	4
707	20	5	5	3	3	3	5	5	5	4	5	5	4	5	5	3	3	4	3	4	3	4	4	5
708	24	4	4	2	2	4	4	5	4	4	4	4	5	4	4	3	2	4	2	4	4	4	3	4
709	26	4	3	2	3	4	5	4	5	4	5	4	5	4	5	5	4	5	4	5	4	4	4	5
710	22	4	4	1	2	2	4	5	4	5	5	5	5	5	5	4	2	2	2	2	4	4	4	4
711	25	4	5	4	4	5	4	4	4	4	4	4	4	3	4	4	3	3	3	3	4	4	4	5
712	26	5	5	1	4	2	5	5	4	4	5	5	4	4	5	2	2	1	2	5	4	4	5	4
713	26	5	5	4	4	5	5	5	5	5	5	5	5	5	5	3	3	2	1	5	5	5	5	5
714	21	4	3	3	3	1	2	2	1	4	5	4	5	4	5	2	1	1	2	4	5	4	5	5
715	20	5	2	3	4	4	4	4	4	5	5	5	5	4	5	5	3	2	3	5	5	5	5	5
716	25	4	5	2	4	4	5	4	4	5	5	5	5	4	5	4	5	2	2	5	5	4	4	5
717	35	5	5	5	5	5	5	4	4	5	5	5	5	4	5	2	2	2	2	5	5	5	5	4
718	20	4	3	3	5	3	4	4	4	4	4	4	4	4	3	4	3	2	4	4	4	4	4	4
719	24	4	5	4	4	5	5	4	4	4	4	4	4	4	3	4	3	3	3	4	4	4	5	5
720	20	4	4	3	5	5	4	4	5	5	4	4	5	4	5	3	4	2	3	3	2	4	5	5
721	20	5	3	4	4	4	5	5	4	5	4	5	5	5	5	4	4	3	3	4	4	4	5	4
722	22	5	5	4	5	5	5	5	5	5	5	5	5	5	5	2	4	3	5	4	5	5	5	5
723	23	4	4	2	2	2	4	4	3	4	5	4	5	4	5	3	2	2	3	4	3	4	3	4
724	23	5	4	4	4	5	4	4	5	4	5	5	4	5	5	4	4	3	3	4	5	4	4	4
725	25	5	2	3	3	4	4	4	4	4	4	4	4	4	4	4	4	2	2	4	4	4	4	4
726	23	5	5	1	5	3	5	5	5	5	4	4	5	5	4	1	2	1	2	5	4	5	5	4
727	23	5	5	3	5	2	4	4	5	5	5	4	5	4	5	5	4	2	5	4	5	4	5	4
728	24	4	4	3	4	5	4	4	5	4	5	4	4	5	4	4	5	4	4	4	5	4	4	4
729	20	5	3	2	2	4	3	4	3	5	5	3	3	4	4	4	4	3	3	5	3	2	4	4
730	25	4	4	2	4	4	4	5	4	4	4	5	4	5	4	2	3	3	3	3	4	4	4	5
731	23	4	4	3	3	3	2	4	4	4	4	5	4	3	4	5	3	4	3	3	2	4	3	4
732	23	4	4	4	4	2	5	5	5	5	5	5	5	5	5	5	3	3	3	4	2	5	5	5
733	25	5	5	5	5	5	5	5	5	5	5	5	5	5	5	5	4	1	2	5	5	5	5	5
734	30	5	5	3	5	5	4	4	5	5	5	5	5	5	5	3	3	2	2	4	4	5	5	5
735	26	5	5	4	5	4	5	5	5	4	5	4	5	4	4	2	1	2	3	4	5	4	5	4
736	32	5	5	4	5	4	4	5	5	5	4	5	5	4	4	2	4	2	4	5	5	5	5	5
737	22	5	3	1	4	3	4	4	4	4	4	3	4	4	5	4	3	3	3	3	3	4	4	4
738	26	5	4	3	3	4	4	4	4	4	4	4	4	4	4	4	2	4	2	4	4	4	4	4
739	25	5	5	3	3	2	4	4	4	5	5	5	5	5	5	2	2	2	2	5	5	5	5	5
740	18	3	2	3	3	2	4	4	4	3	3	4	3	4	3	4	4	3	4	4	3	4	3	3
741	20	5	1	2	5	2	5	5	5	4	4	5	4	4	5	2	1	1	2	4	5	4	4	4
742	25	4	4	5	5	4	3	4	3	4	4	2	3	2	2	4	3	4	2	5	4	4	4	2
743	18	5	4	3	3	5	4	4	5	4	5	4	5	4	5	2	1	1	2	4	5	4	4	5
744	30	5	5	4	4	4	5	5	4	5	4	5	4	5	4	5	4	1	2	5	4	5	4	5
745	29	5	4	4	5	5	5	5	5	5	5	5	5	5	5	1	1	1	2	5	5	5	5	4
746	33	3	3	2	4	2	5	5	5	4	4	4	4	5	5	2	2	1	3	4	4	5	4	4
747	25	5	3	3	4	2	4	5	5	5	4	5	5	4	5	5	4	5	5	5	4	4	5	5
748	21	4	5	1	4	3	5	4	4	5	5	5	5	5	5	5	4	3	3	2	2	4	4	5
749	34	5	5	2	4	4	5	5	5	4	5	5	5	5	5	2	2	1	2	4	5	5	4	5
750	24	5	5	3	3	4	5	3	4	4	3	4	5	5	4	4	4	4	5	4	5	4	4	5
751	29	5	5	1	5	5	5	5	5	5	5	5	5	5	5	2	3	2	3	3	5	5	5	5
752	55	3	3	2	3	3	5	4	4	4	4	4	5	4	5	2	3	2	2	3	3	4	3	4
753	33	4	3	2	3	2	4	4	4	4	4	4	4	4	4	4	4	2	2	4	4	4	4	4
754	23	4	4	4	4	5	5	4	4	5	5	5	5	4	4	3	4	2	3	5	4	5	5	5
755	30	4	4	2	5	2	4	3	4	2	4	4	3	4	3	3	4	3	3	3	4	3	4	4
756	28	4	3	3	3	2	4	4	4	4	4	4	4	4	4	4	4	2	2	4	4	4	4	4
757	25	2	3	4	4	5	4	4	5	5	2	2	3	4	3	4	5	3	2	4	2	2	3	4
758	19	5	4	5	4	5	5	5	5	5	5	5	5	5	5	4	3	2	3	4	3	3	3	4
759	26	5	2	5	5	2	5	4	4	4	5	5	4	5	4	4	5	2	3	3	3	4	4	5
760	26	3	3	3	3	3	3	3	4	4	4	4	5	4	3	3	4	3	4	3	4	4	3	3
761	29	3	3	3	3	2	5	4	4	4	5	4	4	4	4	3	4	2	2	4	4	4	3	4
762	19	5	5	3	4	4	5	5	4	5	5	5	5	5	5	4	3	2	3	3	3	5	5	5
763	30	5	5	3	4	3	4	3	4	4	5	4	5	5	4	1	2	1	2	4	5	4	4	5
764	26	5	4	5	4	4	5	4	5	5	4	4	5	5	4	4	5	4	5	5	4	5	5	5
765	27	4	4	2	2	2	5	5	4	5	3	4	4	5	5	4	5	3	4	4	3	5	3	4
766	24	5	5	1	1	1	4	4	4	2	1	2	2	1	1	2	1	2	1	4	5	4	4	5
767	26	5	5	3	3	5	4	4	5	4	4	5	5	4	5	1	1	2	2	4	5	4	4	5
768	22	4	5	1	2	1	5	4	5	5	5	4	5	5	5	5	2	2	4	3	4	5	5	4
769	26	4	4	2	3	4	5	4	4	5	4	4	4	4	4	5	2	2	4	4	4	4	5	4
770	23	5	5	3	3	5	5	5	5	5	5	5	5	5	5	4	4	3	4	5	5	4	5	4
771	19	5	5	3	3	5	5	5	5	5	5	5	5	5	5	1	1	1	1	5	5	5	5	5
772	25	4	4	4	4	4	5	4	4	4	3	3	3	3	4	2	4	2	2	3	3	2	3	2
773	26	5	4	4	4	4	4	5	4	4	5	4	5	4	5	2	1	1	2	4	5	4	5	4
774	31	4	5	4	4	3	4	4	5	4	5	4	5	5	4	1	2	1	1	5	4	5	4	4
775	28	3	4	3	3	3	3	3	3	4	3	4	3	4	4	3	4	3	2	3	4	4	3	4
776	25	4	4	2	3	4	5	5	5	5	5	5	5	5	5	4	4	3	5	4	2	3	3	5
777	34	5	4	4	5	3	4	5	3	5	4	4	5	5	4	1	2	1	2	4	5	4	5	4
778	20	5	4	4	4	5	5	5	5	3	2	4	5	5	5	5	4	2	5	4	4	4	4	4
779	28	5	4	2	4	3	5	4	5	5	4	4	5	5	4	2	3	2	2	5	4	5	4	5
780	26	5	4	1	4	3	5	5	5	5	5	5	5	5	5	1	3	4	2	5	3	4	4	5
781	29	5	5	3	4	2	2	1	2	4	5	5	5	4	5	2	3	3	3	3	4	4	5	4
782	32	5	4	4	5	4	5	5	5	5	5	5	5	5	5	4	1	1	3	5	5	5	5	5
783	25	5	3	2	4	4	5	5	5	5	5	5	5	5	5	4	3	2	3	3	4	4	4	4
784	30	4	4	3	3	4	4	4	4	4	4	4	4	4	4	2	3	2	2	4	4	4	4	4
785	27	5	4	4	5	4	5	5	5	5	5	5	5	5	4	4	3	2	3	5	4	5	4	5
786	23	4	3	4	3	1	4	4	5	4	5	4	4	5	5	3	2	1	3	4	4	5	4	4
787	24	5	5	4	5	5	4	5	4	4	5	5	5	4	5	2	2	1	2	4	5	5	5	4
788	26	5	5	2	3	3	4	4	5	4	5	4	5	4	5	3	2	3	2	4	5	4	5	4
789	22	4	5	4	5	2	4	5	4	5	4	5	5	4	5	2	4	1	1	4	4	5	5	4
790	28	5	3	2	2	4	5	5	5	5	4	4	5	5	5	3	4	5	4	4	3	5	5	4
791	23	5	4	3	3	3	4	4	4	4	4	4	4	4	4	2	3	3	3	4	4	4	4	3
792	25	5	5	4	4	4	5	4	5	4	5	4	5	5	4	3	4	5	4	2	2	3	2	2
793	24	5	5	2	4	2	5	5	5	4	4	4	4	5	5	3	4	2	2	4	4	4	4	4
794	26	4	4	3	3	3	4	4	4	4	4	4	5	4	4	2	3	2	2	4	4	4	4	4
795	23	4	4	4	5	5	4	4	4	5	4	4	4	4	4	2	3	2	3	4	3	4	4	4
796	25	5	4	3	4	5	5	4	5	5	5	5	4	5	5	3	2	1	4	4	5	4	5	5
797	19	5	4	2	3	2	4	5	5	5	5	5	5	5	5	1	3	2	3	5	5	5	4	5
798	24	5	5	3	4	4	5	5	5	5	5	5	5	5	5	2	3	2	2	4	5	5	5	4
799	33	5	4	4	4	3	4	5	4	5	4	5	4	4	5	2	2	1	2	5	4	5	4	4
800	35	4	4	4	5	4	4	4	5	5	4	5	4	5	5	1	1	2	2	5	4	5	4	4
801	26	5	5	2	3	3	4	4	5	4	4	5	5	5	5	1	2	1	1	5	5	5	5	5
802	27	4	5	4	4	5	5	4	5	5	4	5	4	5	4	1	2	1	2	4	5	4	5	4
803	27	4	2	2	1	3	4	4	5	4	5	4	5	4	5	2	1	2	1	4	5	4	5	4
804	22	5	4	5	3	5	4	4	5	4	5	4	5	4	4	3	5	4	4	4	5	4	5	4
805	26	4	3	4	4	4	5	5	5	4	5	4	5	5	4	3	3	2	3	3	4	3	3	3
806	30	5	4	2	2	4	5	5	5	5	4	4	4	5	5	2	3	4	4	5	3	4	4	4
807	33	5	5	3	3	4	4	4	4	4	4	4	4	4	5	2	3	2	4	4	4	5	5	5
808	27	4	4	4	4	5	4	5	4	2	5	2	4	2	4	1	5	2	4	1	4	2	4	2
809	35	5	5	2	2	1	5	5	5	5	5	5	5	5	5	1	1	1	1	5	5	5	5	5
810	22	5	5	3	4	2	5	5	5	5	4	5	4	5	4	2	4	5	2	4	5	4	4	5
811	30	5	4	3	4	3	4	5	3	5	4	4	4	3	5	2	3	3	2	4	4	3	4	4
812	24	5	4	3	2	5	4	4	5	3	4	5	4	5	4	3	4	4	4	3	4	4	5	5
813	25	4	4	2	3	3	3	3	3	4	4	4	4	4	4	4	3	3	3	3	2	3	3	2
814	25	5	4	4	5	5	5	5	5	5	5	5	5	5	5	4	3	2	3	3	4	4	4	4
815	26	5	4	3	3	4	5	5	4	4	4	4	4	4	5	5	3	2	3	3	4	4	4	4
816	18	4	4	2	2	2	4	4	4	2	3	4	3	3	4	3	4	3	3	3	2	3	3	3
817	28	3	3	4	4	4	4	4	4	4	4	4	4	4	4	4	4	2	2	4	4	3	4	4
818	26	5	5	4	4	4	4	5	5	5	5	5	5	5	5	1	1	1	1	5	5	5	5	5
819	25	5	5	4	4	4	5	5	5	4	5	5	5	4	5	3	2	4	3	2	2	3	3	3
820	37	4	5	1	2	3	2	1	3	2	1	1	3	2	2	3	1	2	2	2	1	3	2	2
821	32	4	5	4	5	4	5	4	4	4	5	4	4	5	4	1	2	1	2	5	4	5	4	4
822	29	4	5	4	5	4	5	4	5	4	5	4	5	5	4	2	1	2	2	4	5	4	5	4
823	24	4	5	3	3	2	4	4	5	4	5	4	4	5	4	2	3	3	2	4	5	5	4	5
824	37	4	4	4	4	3	4	4	4	4	4	5	5	4	5	1	2	2	1	5	4	5	5	4
825	25	3	3	1	2	3	4	5	4	3	2	3	2	3	2	2	3	2	3	3	4	4	4	3
826	20	5	4	1	4	2	5	5	5	5	5	5	5	5	5	1	2	1	3	4	4	5	5	5
827	28	4	4	4	4	4	4	4	4	4	5	5	5	5	5	3	4	4	3	3	2	2	3	2
828	26	5	5	4	4	4	5	4	4	4	4	4	5	5	5	2	2	2	3	4	4	4	4	5
829	38	4	4	2	3	3	2	3	3	2	4	2	3	3	2	2	1	4	3	3	2	4	2	2
830	33	4	5	2	3	2	4	4	3	3	2	5	3	3	2	2	4	3	3	4	5	4	4	5
831	28	5	5	3	4	4	5	5	5	5	5	5	5	5	5	2	3	4	4	5	3	4	4	4
832	27	4	5	3	3	4	4	4	4	4	4	4	4	4	5	4	2	3	3	3	3	4	4	4
833	26	5	4	4	5	4	5	5	5	5	5	5	5	5	5	4	3	2	3	3	4	4	4	4
834	28	5	4	3	3	3	3	4	5	5	5	5	5	5	5	4	3	3	4	3	3	3	3	3
835	22	4	4	4	3	3	5	4	5	4	3	5	3	4	5	2	3	1	2	4	3	5	3	4
836	25	4	4	3	4	4	5	4	5	4	5	5	4	5	4	1	2	2	3	5	4	5	4	4
837	24	4	4	4	4	4	5	4	5	5	5	5	4	5	5	3	4	4	3	2	2	2	3	2
838	38	4	5	2	3	3	2	4	2	2	4	2	2	3	3	2	1	2	2	2	3	1	2	2
839	38	4	5	4	4	2	3	2	2	2	4	2	3	3	2	4	2	3	1	4	5	3	3	4
840	33	4	2	5	2	5	2	1	2	5	4	3	2	1	3	5	4	3	2	5	4	3	2	1
841	38	4	5	4	5	5	4	4	3	4	5	4	5	4	4	1	1	2	1	4	5	4	5	5
842	29	5	5	3	3	4	5	5	4	4	4	5	4	4	4	2	2	1	2	4	4	4	5	4
843	26	5	5	4	4	4	5	5	5	5	5	5	5	5	5	1	1	1	1	5	5	5	5	5
844	33	5	5	4	4	4	4	5	5	4	4	4	5	5	5	4	2	3	3	4	2	5	4	4
845	28	4	5	2	4	2	5	4	5	4	5	5	4	5	4	2	1	2	3	4	5	4	5	5
846	20	4	5	4	4	3	4	4	3	4	4	4	4	4	4	4	4	3	4	3	3	3	3	2
847	20	5	3	1	5	1	5	5	5	5	5	5	5	5	5	2	3	4	5	4	4	4	4	4
848	28	5	5	3	4	4	5	5	5	5	5	5	5	5	5	2	3	4	4	5	4	4	4	4
849	25	5	5	1	1	1	4	4	4	4	5	4	4	5	4	2	1	2	4	4	5	4	4	5
850	23	5	5	4	5	5	4	5	4	5	4	4	5	4	5	1	1	2	1	5	4	4	5	4
851	27	5	5	4	5	4	5	5	5	4	4	4	5	5	5	4	2	4	4	3	3	4	3	4
852	25	5	4	4	5	4	5	4	3	5	4	4	5	4	5	2	3	2	2	4	4	5	4	4
853	23	5	4	5	3	5	5	4	4	5	5	5	4	5	4	1	2	2	2	4	5	5	5	4
854	24	4	5	5	3	5	5	4	5	4	5	5	5	4	4	2	3	3	2	4	4	5	5	4
855	23	4	4	3	3	5	4	5	5	5	4	4	5	4	4	3	4	2	3	5	5	4	5	4
856	24	5	5	5	4	5	5	4	5	5	5	5	4	5	4	1	2	2	1	4	5	5	4	5
857	23	4	5	5	4	4	4	5	4	5	5	4	5	4	4	1	2	2	1	5	5	5	4	5
